# Supplementary material for: Untargeted Metabolomics Coupled With Machine Learning Unravels Crop‐Specific Versus Generalized Effects of Biostimulants in Cucumber, Pepper, and Tomato
Source: Physiol Plant. 2026 Apr 28;178:e70904. doi: 10.1111/ppl.70904 (PMC13125964; doi:10.1111/ppl.70904)
Supplement: Supplementary file 1 — Table S1: Metabolomics dataset (annotated with MS‐DIAL) of cucumber olant treated with different biostimulants underheat stress conditions. Table S2: Metabolomics dataset (annotated with MS‐DIAL) of pepper olant treated with different biostimulants underheat stress conditions. Table S3: Metabolomics dataset (annotated with MS‐DIAL) of tomato olant treated with different biostimulants underheat stress conditions. Table S4: VIP2 markers name and values of the most significant contribution to the Genotype, Treatment, and Genotype × Treatment factors in the rAMOPLS model in leaf tissue. Table S5: The identified metabolites based on four components in three crops. Figure S1: Temperature and humidity data from the open‐field experiment. Figure S2: Receiver Operating Characteristic (ROC) curve for the validation of the discrimination potential of the integrative DIABLO models performed for each species subjected to different biostimulant treatments. From top to bottom, validation of DIABLO model established for tomato, cucumber, and pepper. Figure S3: Robustness of the AMOPLS model (leave one out approach: model output is on the left, model robustness on the right). [file PPL-178-e70904-s001.xlsx]

## Sheet: Tables description 
Table S1	Metabolomics dataset (annotated with MS-DIAL) of cucumber olant treated with different biostimulants underheat stress conditions
Table S2	Metabolomics dataset (annotated with MS-DIAL) of pepper olant treated with different biostimulants underheat stress conditions
Table S3	Metabolomics dataset (annotated with MS-DIAL) of tomato olant treated with different biostimulants underheat stress conditions
Table S4	VIP2 markers name and values of the most significant contribution to the Genotype, Treatment, and Genotype x Treatment factors in the rAMOPLS model in leaf tissue
Table S5	The identified metabolites based on four components in three crops
Figure S1	Temperature and humidity data from the open-field experiment
Figure S2	Receiver Operating Characteristic (ROC) curve for the validation of the discrimination potential of the integrative DIABLO models performed for each species subjected to different biostimulant treatments. From top to bottom, validation of DIABLO model established for tomato, cucumber, and pepper
Figure S3	Robustness of the AMOPLS model (leave one out approach: model output is on the left, model robustness on the right

## Sheet: Table S1
Alignment ID	Average Rt(min)	Average Mz	Metabolite name	Adduct type	Post curation result	Fill %	MS/MS assigned	Reference RT	Reference m/z	Formula	Ontology	INCHIKEY	SMILES	Annotation tag (VS1.0)	RT matched	m/z matched	MS/MS matched	Comment	Manually modified for quantification	Manually modified for annotation	Isotope tracking parent ID	Isotope tracking weight number	Total score	RT similarity	Dot product	Reverse dot product	Fragment presence %	S/N average	Spectrum reference file name	MS1 isotopic spectrum	MS/MS spectrum	QC1-R001	QC1-R002	sample-0001-r001	sample-0002-r002	sample-0003-r001	sample-0004-r002	sample-0005-r001	sample-0006-r002	sample-0007-r001	sample-0008-r002	sample-0009-r001	sample-0010-r002	sample-0011-r001	sample-0012-r002	sample-0013-r001	sample-0014-r002	sample-0015-r001	sample-0016-r002
2793	18.571	621.42487	(2R,3R,4S,5R,6R)-2-[[7-[(2R,3R,4R,5S)-3,4-dihydroxy-5-(hydroxymethyl)oxolan-2-yl]oxy-2-ethenyl-2,4b,8,8-tetramethyl-4,4a,5,6,7,8a,9,10-octahydro-3H-phenanthren-3-yl]oxy]-6-methyloxane-3,4,5-triol	[M+H]+		0.741	True	null	621.4303	C31H50O10	Diterpene glycosides	LABWQTNVUKYYIP-ANNCGNFZSA-N	OCC1OC(OC2CCC3(C)C4C(=CC(C=C)(C)C(OC5OC(C)C(O)C(O)C5O)C4)CCC3C2(C)C)C(O)C1O	530	True	True	False		False	False	null	null	99.6	null	null	null	null	231.37	QC1-R002	621.42468:2326 622.42803:0 623.43139:5399	446.23605:611 447.24182:363 448.25113:270 460.20923:263 474.23175:367 475.24115:665 476.24619:270 487.24329:255 488.2489:279 501.25299:328 505.25104:340 533.28595:1494 534.28424:740 545.2832:487 561.28143:8171 562.28564:5418 589.27661:2208 590.2807:1059 593.30786:3061 594.30914:1334 605.30798:1623 621.21558:372 621.30365:235957	104570	223451	211425	220921	152956	154866	140661	141726	149228	129842	68175	70289	41120	46212	80640	85978	171235	205036
3703	6.641	771.25043	Xanthorhamnin	[M+H]+	adduct linked to 3835_[M+Na]+	0.862	True	null	771.23419	C34H42O20	Flavonoid-3-O-glycosides	NMGVHLDIHNFGQB-OTCPXFHUSA-N	O=C1C(OC2OC(COC3OC(C)C(O)C(OC4OC(C)C(O)C(O)C4O)C3O)C(O)C(O)C2O)=C(OC5=CC(OC)=CC(O)=C15)C=6C=CC(O)=C(O)C6	530	True	True	False		False	False	null	null	97.9	null	null	null	null	10751.2	QC1-R002	771.25012:33570 772.25347:51709 773.25683:15411	117.04797:312 145.04393:417 177.07243:7140 178.07574:428 313.09335:1154 314.0968:643 337.09558:269 338.09949:404 339.13452:1288 340.13406:566 367.10388:702 397.1138:259 415.12839:2087 416.13138:658 433.14148:5954 434.14343:2605 435.14703:364 595.19733:354 651.20947:427 753.23676:317 771.24945:18077 771.37555:275 771.70654:264	119155.2875	2946348	4707108	4711161	1193157	1191553	4658941	4617153	4724370	4695395	1727047	1693241	4443012	4443646	4466529	4520555	4139692	4116420
575	15.447	331.30914	Sclareol	[M+H]+	ion correlated with 480; similar chromatogram in higher mz_2737; adduct linked to 803_[M+ACN+H]+	0.724	True	8.32	331.26001	C20H36O2	Diterpenoids	XVULBTBTFGYVRC-GRLGQGAKSA-N	OC(C=C)(C)CCC1C(O)(C)CCC2C(C)(C)CCCC12C	530	True	True	False		False	False	null	null	69.9	99.7	null	null	null	402.06	QC1-R001	331.30844:2128 332.31179:0 333.31515:0	313.20056:1046 331.21228:8455	197564	4426.07421875	47136	44261	140928	133670	172316	163852	149810	154526	71968	71097	274359	281086	144746	151818	104349	98043
719	4.69	355.19785	vincamine	[M+H]+	similar chromatogram in higher mz_1045	0.862	True	5.54	355.20001	C21H26N2O3	Eburnan-type alkaloids	RXPRRQLKFXBCSJ-HLAWJBBLSA-N	O=C(OC)C1(O)N2C=3C=CC=CC3C4=C2C5N(CC4)CCCC5(CC)C1	430	True	True	True		False	False	null	null	86.1	100	75	75	100	794.95	QC1-R002	355.19836:7009 356.20171:0 357.20507:0	355.19614:1039	110028	624888	440194	452099	457798	465531	505081	511565	685124	681359	726530	743259	689217	688897	439459	456504	460724	473984
45	14.397	149.07036	Cinnamic acid	[M+H]+	similar chromatogram in higher mz_1596	0.966	False	4.34	149.06	C9H8O2	Cinnamic acids	WBYWAXJHAXSJNI-VOTSOKGWSA-N	O=C(O)C=CC=1C=CC=CC1	530	True	True	False		False	False	null	null	97.9	99.5	null	null	null	1478.02	sample-0009-r001	149.07036:148174 150.07371:17340 151.07707:0		27429.8375	27429.8375	527015	557212	439181	441086	474012	490487	561800	551042	1068150	963414	527739	533841	294355	307466	658538	649364
841	17.905	379.30777	conessine	[M+H]+	similar chromatogram in higher mz_1770; similar chromatogram in higher mz_1884; similar chromatogram in higher mz_3552	0.724	False	6.23	379.31	C24H40N2	Conanine-type alkaloids	GPLGAQQQNWMVMM-CYFNKAHPSA-N	C1=C2CC(N(C)C)CCC2(C)C3CCC45CN(C)C(C)C5CCC4C3C1	530	True	True	False		False	False	null	null	99.9	99.3	null	null	null	193.63	sample-0012-r002	379.30777:32551 380.31112:10621 381.31448:0		516.133837890625	516.133837890625	6292	516.133837890625	50495	44120	102205	94321	117826	117848	13240	10996	211271	225966	102180	100967	45225	40568
2873	24.718	631.14557	diosmin	[M+H]+		0.862	False	4.45	631.15997	C28H32O15	Flavonoid-7-O-glycosides	GZSOSUNBTXMUFQ-YFAPSIMESA-N	O=C1C=C(OC2=CC(OC3OC(COC4OC(C)C(O)C(O)C4O)C(O)C(O)C3O)=CC(O)=C12)C=5C=CC(OC)=C(O)C5	530	True	True	False		False	False	null	null	95.9	98	null	null	null	241.64	sample-0017-r001	631.14557:14470 632.14892:9171 633.15228:8239		15497.1796875	15497.1796875	241344	217599	230626	234756	228418	229794	237144	228910	217263	230378	215148	210948	228623	234696	242208	245401
1057	16.13	411.12097	Geniposide	[M+H]+		0.845	False	3.46	411.12	C17H24O10	Iridoid O-glycosides	IBFYXTRXDNAPMM-BVTMAQQCSA-N	O=C(OC)C1=COC(OC2OC(CO)C(O)C(O)C2O)C3C(=CCC13)CO	530	True	True	False		False	False	null	null	100	99.2	null	null	null	286.67	sample-0018-r002	411.12097:31921 412.12432:15608 413.12768:11223		2109.1521484375	187255	85963	86131	88880	144051	97800	115371	104267	120981	129590	120932	81579	149864	83678	108885	80005	110808
2667	19.34	607.28741	lappaconitine	[M+H]+		0.845	False	5.18	607.28998	C32H44N2O8	Lappaconitine-type diterpenoid alkaloids	NWBWCXBPKTTZNQ-GSAAXPBRSA-N	O=C(OC12CN(CC)C3C4CC1C3(C(OC)CC2)C5CC6C(OC)CC4(O)C5(O)C6OC)C=7C=CC=CC7NC(=O)C	530	True	True	False		False	False	null	null	99.9	99	null	null	null	234.99	sample-0012-r002	607.28741:152780 608.29076:61082 609.29412:14252		133520	572466	285338	291180	415347	417588	919502	897461	716098	704377	462092	445810	1208295	1223638	648046	641473	495875	498884
3844	1.219	795.21088	forsythoside B	[M+H]+		0.862	False	null	795.21082	C34H44O19	Oligosaccharides	JMBINOWGIHWPJI-UNSOMVRXSA-N	O=C(OC1C(OC(OCCC2=CC=C(O)C(O)=C2)C(O)C1OC3OC(C)C(O)C(O)C3O)COC4OCC(O)(CO)C4O)C=CC5=CC=C(O)C(O)=C5	530	True	True	False		False	False	null	null	100	null	null	null	null	983.37	sample-0002-r002	795.21088:78934 796.21423:37077 797.21759:19725		9397.71875	9397.71875	529525	535911	261912	247229	310330	319083	230133	249678	297396	293587	122970	123218	412885	392505	303446	297090
3084	18.604	659.28125	Fucoxanthin	[M+H]+		0.69	False	null	659.27808	C42H58O6	Xanthophylls	SJWWTRQNNRNTPU-ABBNZJFMSA-N	O=C(OC1CC(O)(C(=C=CC(=CC=CC(=CC=CC=C(C=CC=C(C(=O)CC23OC3(C)CC(O)CC2(C)C)C)C)C)C)C(C)(C)C1)C)C	530	True	True	False		False	False	null	null	99.8	null	null	null	null	159.72	sample-0026-r002	659.28125:15865 660.2846:10678 661.28796:0		1111.7119140625	1111.7119140625	49859	65508	31666	30127	26676	25965	35288	42775	20238	20661	18608	11415	64150	66893	43834	45750
452	2.017	308.13229	PIPERINE	[M+Na]+	adduct linked to 352_[M+H]+	0.966	False	null	308.1257	C17H19NO3	Alkaloids and derivatives	MXXWOMGUGJBKIW-YPCIICBESA-N	O=C(C=CC=CC1=CC=C2OCOC2=C1)N3CCCCC3	530	True	True	False		False	False	null	null	99.1	null	null	null	null	244.73	sample-0012-r002	308.13229:24864 309.13564:0 310.139:0		5293.396875	5293.396875	105211	93681	89529	84536	89248	96001	134288	128302	93019	93834	239310	244830	73396	70455	101534	110631
2168	17.754	549.40753	((5aR,5bR)-9-acetoxy-5a,5b,8,8,11a-pentamethyl-1-(prop-1-en-2-yl)icosahydro-1H-cyclopenta[a]chrysen-3a-yl)methyl acetate	[M+Na]+		0.776	True	8.31	549.39001	C34H54O4	Triterpenoids	MIROITGPMGDCGI-OWUWSFDRSA-N	O=C(OCC12CCC(C(=C)C)C2C3CCC4C5(C)CCC(OC(=O)C)C(C)(C)C5CCC4(C)C3(C)CC1)C	430	True	True	True		False	False	null	null	84.4	99.6	88	79.9	50	7280.33	QC1-R002	549.40741:47401 550.41076:52600 551.41412:10912	549.40686:106901	3144834	6146360	3505791	3492536	9102142	9109186	7216742	7132172	8060049	7992148	3622250	3590576	7981380	8109059	3789154	3767638	9615709	9605457
4098	14.328	859.51904	(3R,4S,5S,6R,7R,9R,11S,12R,13S,14R,E)-6-(((2S,3R,6R)-4-(dimethylamino)-3-hydroxy-6-methyltetrahydro-2H-pyran-2-yl)oxy)-14-ethyl-7,12,13-trihydroxy-4-(((2R,4R,5S,6S)-5-hydroxy-4-methoxy-4,6-dimethyltetrahydro-2H-pyran-2-yl)oxy)-10-(((2-methoxyethoxy)me...	[M+Na]+		0.586	True	6.15	859.51001	C41H76N2O15	Aminoglycosides	RXZBMPWDPOLZGW-XMRMVWPWSA-N	O=C1OC(CC)C(O)(C)C(O)C(C(=NOCOCCOC)C(C)CC(O)(C)C(OC2OC(C)CC(N(C)C)C2O)C(C)C(OC3OC(C)C(O)C(OC)(C)C3)C1C)C	430	True	True	True		False	False	null	null	83	99.7	88	67.5	50	13.38	QC1-R001	859.5191:4547 860.52245:7840 861.52581:13798	859.51538:1495	508460	3430.388671875	1649068	1095903	236775	232902	375482	374380	404425	395423	267282	247898	89584	85523	463758	469996	468224	464264
571	11.623	331.19803	(4aR,5aS,9R)-9-ethynyl-9a,11b-dimethylhexadecahydrocyclopenta[1,2]phenanthro[8a,9-b]oxirene-3,9-diol	[M+H]+		0.966	True	6.72	331.22	C21H30O3	Estrane steroids	ODMURDDTNPVMMD-DRLLMQHUSA-N	C#CC1(O)CCC2C3CC4OC54CC(O)CCC5(C)C3CCC21C	430	True	True	True		False	False	null	null	83.5	99.9	68.1	75	100	270.24	QC1-R002	331.21265:6592 332.216:5127 333.21936:0	313.20148:1151 331.21204:10810	467799	319466	561774	540474	346949	327720	717146	710657	812295	796209	247545	249111	559181	568020	922678	914970	587326	599826
2954	20.975	643.28583	(E)-6-((7-acetamido-1,2,3-trimethoxy-9-oxo-5,6,7,9-tetrahydrobenzo[a]heptalen-10-yl)amino)-N-(3,4,5,6-tetrahydro-2H-cyclopenta[d]thiazol-2-ylidene)hexanamide	[M+Na]+	adduct linked to 2787_[M+H]+	0.828	True	6.62	643.26001	C33H40N4O6S	Tropones	NIYIYLBOTBYWCY-UHFFFAOYSA-N	O=C(N=C1SC2=C(N1)CCC2)CCCCCNC3=CC=C4C5=C(OC)C(OC)=C(OC)C=C5CCC(NC(=O)C)C4=CC3=O	430	True	True	True		False	False	null	null	83.3	99	75	75	100	13019.05	QC1-R002	643.28699:48749 644.29034:74094 645.2937:29281	643.28607:101599	6470146	4719522	7906554	7160966	8378248	7700056	6149799	5779824	7088862	7097096	6635412	6472622	6009436	6026524	6963830	6929877	5770756	5726332
3687	7.359	769.30353	2-((7-acetamido-1,2,3-trimethoxy-9-oxo-5,6,7,9-tetrahydrobenzo[a]heptalen-10-yl)amino)-N-(3-(3,4-dimethoxyphenethyl)-1H-1,2,4-triazol-5-yl)-4-(methylthio)butanamide	[M+Na]+		0.776	True	6.55	769.29999	C38H46N6O8S	Methionine and derivatives	NGOFDYKRKVTNMQ-UHFFFAOYSA-N	O=C1C=C2C(=CC=C1NC(C(=O)NC3=NC(=NN3)CCC4=CC=C(OC)C(OC)=C4)CCSC)C5=C(OC)C(OC)=C(OC)C=C5CCC2NC(=O)C	430	True	True	True		False	False	null	null	83.6	100	88	69.5	50	289.12	QC1-R002	769.30231:1813 770.30566:0 771.30902:0	769.30103:813	109069	121864	83785	91824	114502	112935	92880	85529	92982	89967	186495	182227	86707	82922	76665	82675	61404	69999
202	11.177	247.15192	4-benzyl-7-hydroxy-1-hydroxymethyl-3,5,6,7-tetrahydro-8h-pyrrolizinium	[M+H]+		1	True	3.42	247.16	C15H20NO2+	Alkaloids and derivatives	MPDVSGSUYGUBLA-ARFHVFGLSA-N	OCC1=CC[N+]2(CC=3C=CC=CC3)CCC(O)C12	430	True	True	True		False	False	null	null	85.7	99.7	75	75	100	619.01	QC1-R002	247.15172:2903 248.15507:0 249.15843:0	247.15125:2165	137984	88601	373307	370974	389479	382645	366248	359602	362504	361869	356234	349914	350208	366331	346092	371494	352857	362311
192	12.039	245.0997	5-(2-oxohexahydro-1H-thieno[3,4-d]imidazol-4-yl)pentanoic acid	[M+H]+	similar chromatogram in higher mz_2185	1	True	3.56	245.10001	C10H16N2O3S	Biotin and derivatives	YBJHBAHKTGYVGT-BHNWBGBOSA-N	O=C1NC2CSC(CCCCC(=O)O)C2N1	430	True	True	True		False	False	null	null	85	99.6	88	75.7	50	2193.15	QC1-R002	245.09962:9043 246.10297:0 247.10633:0	245.09894:1469 245.13438:293	778499	550831	1497339	1399194	1446033	1349760	1372195	1305364	1384976	1387160	1269577	1336071	1380060	1316020	1384377	1392432	1410732	1374798
1461	4.657	467.18063	6-o-(4-hydroxybenzoyl)-6-epiaucubin	[M+H]+		0.914	True	4.08	467.16	C22H26O11	Iridoid O-glycosides	JZWZFNOVWZEQMF-KGQCZQRCSA-N	O=C(OC1C=C(CO)C2C(OC=CC12)OC3OC(CO)C(O)C(O)C3O)C4=CC=C(O)C=C4	430	True	True	True		False	False	null	null	89	100	84.9	84.9	100	1047.89	QC1-R001	467.18018:3155 468.18353:0 469.18689:0	467.1799:7929	225121	328329	690492	687294	510176	493881	409736	401686	591496	573119	889835	919262	611358	624704	402625	418771	435875	425377
439	12.417	305.19559	atropine methyl bromide	[M+H]+	similar chromatogram in higher mz_467	0.983	True	5.07	305.20001	C18H26NO3+	Tropane alkaloids	PIPAJLPNWZMYQA-YYIAUSFCSA-N	O=C(OC1CC2CCC(C1)[N+]2(C)C)C(C=3C=CC=CC3)CO	430	True	True	True		False	False	null	null	86	99.7	75	75	100	954.6	QC1-R001	305.19592:4699 306.19927:0 307.20263:0	305.12091:303 305.19601:17639	219109	113832	539792	499919	514675	496200	515961	513980	491503	489773	484030	488471	504366	483444	513818	512590	488936	504911
3068	5.775	657.39996	Ecliptasaponin A	[M+Na]+	adduct linked to 2901_[M+H]+	0.759	True	7.99	657.40002	C36H58O9	Triterpene saponins	WYDPEADEZMZKNM-YZSQPZFNSA-N	O=C(O)C12CCC(C)(C)CC2C3=CCC4C5(C)CCC(OC6OC(CO)C(O)C(O)C6O)C(C)(C)C5CCC4(C)C3(C)CC1O	430	True	True	True		False	False	null	null	86.1	100	75	75	100	1200.73	QC1-R002	657.40076:7642 658.40411:10651 659.40747:0	657.30853:255	19391.378125	686027	405006	406590	686714	686821	593005	596705	661177	657005	615713	617866	687502	677749	671256	672866	429892	421218
1834	14.554	513.33319	Gymnestrogenin	[M+Na]+		0.759	True	7.83	513.34998	C30H50O5	Triterpenoids	SIBYGGBNBRCVQI-IJVMNDNKSA-N	OCC1(C)C(O)CCC2(C)C1CCC3(C)C2CC=C4C5CC(C)(C)C(O)CC5(CO)C(O)CC43C	430	True	True	True		False	False	null	null	83.6	99.8	72.7	74.6	100	809.14	QC1-R002	513.33344:6696 514.33679:5848 515.34015:0	375.6767:255 513.33215:6777 513.80334:337	16790.2328125	651908	238618	239686	380954	397108	472573	457036	512345	510767	295257	279955	468340	507692	398920	402304	295128	290177
383	15.023	293.22186	heptadecanoic acid	[M+Na]+	adduct linked to 303_[M+H-H2O]+	0.776	True	9.54	293.25	C17H34O2	Long-chain fatty acids	KEMQGTRYUADPNZ-UHFFFAOYSA-N	O=C(O)CCCCCCCCCCCCCCCC	430	True	True	True		False	False	null	null	82.2	99.8	88	70.3	50	312.41	QC1-R001	293.23404:3616 294.23739:0 295.24075:0	293.2308:687	324681	13288.578125	194525	193822	208422	206614	252059	255364	306879	294492	182318	177993	217242	209457	305142	299881	243138	213393
3188	13.532	675.3006	Hernandezine	[M+Na]+		0.914	True	5.8	675.29999	C39H44N2O7	Tannins	FUZMQNZACIFDBL-UHFFFAOYSA-N	O1C2=CC=C(C=C2)CC3C4=CC(OC=5C(OC)=C(OC)C(OC)=C6C5C(N(C)CC6)CC7=CC=C(OC)C1=C7)=C(OC)C=C4CCN3C	430	True	True	True		False	False	null	null	84.4	99.7	83.7	79.3	50	254.87	QC1-R001	675.30109:1997 676.30444:5681 677.3078:0	675.29797:6622 675.38354:699 675.40997:380	125190	7382.725	192395	179172	205251	211220	92979	92565	211590	209722	211070	208514	155770	166354	185816	185822	162418	171334
2060	24.1	537.42633	Lycopene	[M+H]+	adduct linked to 1858_[M+H]+	0.897	True	8.82	537.44598	C40H56	Carotenes	OAIJSZIZWZSQBC-GYZMGTAESA-N	C(=CC=C(C=CC=C(C=CC=C(C)CCC=C(C)C)C)C)C=C(C=CC=C(C=CC=C(C)CCC=C(C)C)C)C	430	True	True	True		False	False	null	null	80.7	98.8	88	66.4	50	352.09	QC1-R001	537.42603:198745 538.42938:250986 539.43274:72138	147.08182:403 281.07495:843 282.07483:1553 283.07047:893 343.03519:261 416.06689:635 417.06268:377 504.13678:607 505.13657:1110 506.13495:277 520.16669:255 521.16376:685 537.19458:974 537.32513:439 537.4256:266054	11190815	11435883	7097579	10657399	9782289	11572852	13767536	15118079	15469089	16114064	16082145	16044451	17229452	18566850	18541832	18887206	18729842	19715814
1403	22.173	457.3703	oleanolic acid	[M+H]+	adduct linked to 1238_[M+H]+; similar chromatogram in higher mz_3181	0.81	True	8.97	457.37	C30H48O3	Triterpenoids	MIJYXULNPSFWEK-GTOFXWBISA-N	O=C(O)C12CCC(C)(C)CC2C3=CCC4C5(C)CCC(O)C(C)(C)C5CCC4(C)C3(C)CC1	430	True	True	True		False	False	null	null	86.5	99.1	86.7	75.8	66.7	193.35	QC1-R001	457.37036:30415 458.37371:30348 459.37707:0	345.23987:1152 346.24799:458 457.30545:1636 457.36972:55785 457.72849:333	2651578	1165915	1474127	1475550	1231779	1212127	1224263	1218275	1296894	1332233	1421146	1382493	1196859	1223940	1539865	1583198	1829606	1860122
3834	6.64	793.23212	Poliumoside	[M+Na]+	adduct linked to 3702_[M+H]+	0.879	True	4.24	793.25	C35H46O19	Oligosaccharides	YMWRMAOPKNYHMZ-LLVTZOIGSA-N	O=C(OC1C(OC(OCCC2=CC=C(O)C(O)=C2)C(O)C1OC3OC(C)C(O)C(O)C3O)COC4OC(C)C(O)C(O)C4O)C=CC5=CC=C(O)C(O)=C5	430	True	True	True		False	False	null	null	83.2	100	71.3	71.3	100	5056.95	QC1-R002	793.23199:17299 794.23534:27633 795.2387:9269	793.23016:2214 793.31635:454	62287.4875	1518269	2475065	2455285	662145	660116	2387564	2321715	2203543	2220763	812365	788495	1957471	2004488	2266581	2258979	2159863	2133790
2610	7.676	601.25684	S-((3S,10R,13R)-10,13-dimethyl-17-octyl-2,3,4,7,8,9,10,11,12,13,14,15,16,17-tetradecahydro-1H-cyclopenta[a]phenanthren-3-yl) 2-bromohexanethioate	[M+Na]+		0.741	True	8.54	601.29999	C33H55BrOS	Androstane steroids	UAMJDBHGEBLGGF-SHMZCRCISA-N	O=C(SC1CC2=CCC3C(CCC4(C)C(CCCCCCCC)CCC34)C2(C)CC1)C(Br)CCCC	430	True	True	True		False	False	null	null	85.6	100	87.3	87.3	100	417.21	QC1-R001	601.25757:2475 602.26092:0 603.26428:0	601.25684:3424	138532	136764	271462	269000	175343	130134	150052	159787	265889	257487	454222	438636	290848	286731	134828	129503	227433	176015
2279	5.096	561.22565	Schizantherin E	[M+Na]+		0.81	True	7.13	561.21002	C30H34O9	Hydrolyzable tannins	ZNXDFTKQSCEJGE-UHFFFAOYSA-N	O=C(OC1C2=CC(OC)=C(OC)C(OC)=C2C=3C(OC)=C(OC)C(O)=CC3CC(C)C1(O)C)C=4C=CC=CC4	430	True	True	True		False	False	null	null	85.5	100	92	77.7	50	4053.83	QC1-R002	561.22595:25532 562.2293:27798 563.23266:5097	203.08002:291 561.22522:52468 561.55042:558 561.63605:569 561.71515:403	632499	2286476	2282693	2271918	3038358	3050324	2044300	2045135	2300240	2290476	5367740	5393580	3274046	3237746	1631049	1637902	2230858	2120144
230	12.878	257.2117	Sparteine	[M+Na]+		1	True	4.94	257.20001	C15H26N2	Sparteine, lupanine, and related alkaloids	SLRCCWJSBJZJBV-ZQDZILKHSA-N	N12CCCCC1C3CN4CCCCC4C(C2)C3	430	True	True	True		False	False	null	null	87.7	99.7	83.1	75	100	575.27	QC1-R001	257.21277:1888 258.21612:0 259.21948:0	257.13773:1006 257.21164:272	96842	142997	287329	277568	106538	107174	179026	180249	219801	210240	136401	131032	114873	119973	236955	237758	188173	187300
1250	13.66	437.2215	(1R,2R,5R,5'S,6S,8aS)-6-(acetyloxy)-2,5,8a-trimethyl-5''-oxo-octahydro-2H-dispiro[naphthalene-1,2':5',3''-bis(oxolane)]-5-ylmethyl acetate	[M+Na]+	adduct linked to 1086_[M+H]+	0.81	True	7.66	437.25	C24H36O7	Diterpene lactones	JZNGEGWFNPRYBH-URQJKXJZSA-N	O=C(OCC1(C)C(OC(=O)C)CCC2(C)C1CCC(C)C32OC4(COC(=O)C4)CC3)C	530	True	True	False		False	False	null	null	85.3	99.8	null	null	null	12944.65	QC1-R001	437.2218:130993 438.22515:130816 439.22851:24522	119.09817:258 303.14426:593 437.12787:472 437.22165:414487	8989228	671166	6128642	6108631	4931213	4853958	7441016	7404978	4896716	4909416	7625700	7578526	6743149	6807412	5370455	5395089	5682124	5669686
3641	17.307	759.46527	(2R,3S,4S,5S,6S)-2-(((3R)-3-hydroxy-17-((2S)-3-hydroxy-6-methylheptan-2-yl)-10,13-dimethyl-1-(((3R,4R,5S,6R)-3,4,5-trihydroxy-6-(hydroxymethyl)tetrahydro-2H-pyran-2-yl)oxy)-2,3,4,7,8,9,10,11,12,13,14,15,16,17-tetradecahydro-1H-cyclopenta[a]phenanthren-16-yl)oxy)-6-(hydroxymethyl)tetrahydro-2H-pyran-3,4,5-triol	[M+Na]+	adduct linked to 3515_[M+H]+	0.862	True	6.14	759.45001	C39H66O14	Steroidal glycosides	JPJDIOVDAAVUNF-OIGCSOCASA-N	OCC1OC(OC2CC3C4CC=C5CC(O)CC(OC6OC(CO)C(O)C(O)C6O)C5(C)C4CCC3(C)C2C(C)C(O)CCC(C)C)C(O)C(O)C1O	530	True	True	False		False	False	null	null	97.9	99.4	null	null	null	1935.65	QC1-R002	759.46564:9021 760.46899:16714 761.47235:6046	750.12421:259	12497.959375	867250	1149482	1129155	317488	326022	442946	447899	492334	477465	817870	785458	169989	171669	390441	416221	582686	595381
2525	21.762	591.53058	(3S,10R,13R)-10,13-dimethyl-17-octyl-2,3,4,7,8,9,10,11,12,13,14,15,16,17-tetradecahydro-1H-cyclopenta[a]phenanthren-3-yl dodecanoate	[M+H]+	adduct linked to 2369_[M+H-H2O]+	0.828	True	8.37	591.51001	C39H68O2	Steroid esters	MXGAOIRJBACCEY-NFJFEVKESA-N	O=C(OC1CC2=CCC3C(CCC4(C)C(CCCCCCCC)CCC34)C2(C)CC1)CCCCCCCCCCC	530	True	True	False		False	False	null	null	94.5	99.1	null	null	null	1405.5	QC1-R001	591.52985:10065 592.5332:12435 593.53656:0	313.29657:281 566.3916:263 591.52649:393	1035829	726991	179263	225761	169306	194248	283370	322625	339276	343097	346803	361443	402944	431199	437604	456592	436728	465530
964	18.958	397.35547	(3S,10R,13R,14R,17R)-17-((2R,E)-5,6-dimethylhept-3-en-2-yl)-10,13-dimethyl-2,3,4,9,10,11,12,13,14,15,16,17-dodecahydro-1H-cyclopenta[a]phenanthren-3-ol	[M+Na]+	adduct linked to 820_[M+H]+	0.759	True	8.15	397.35001	C28H44O	Ergosterols and derivatives	DNVPQKQSNYMLRS-QRFHLYGJSA-N	OC1CC2=CC=C3C(CCC4(C)C3CCC4C(C=CC(C)C(C)C)C)C2(C)CC1	530	True	True	False		False	False	null	null	99.4	99.4	null	null	null	1892.54	QC1-R002	397.3555:9280 398.35885:9119 399.36221:0	397.35623:9890	47288.8375	890853	506096	494297	650429	666847	536741	506331	568781	554782	510364	493435	514343	523317	521677	542890	730264	716850
511	14.977	318.26447	(4aR,6R,6aR,13S,13aR)-13-((S)-piperidin-2-yl)tetradecahydro-1H-6,13-methanodipyrido[1,2-a:3',2'-e]azocine	[M+H]+		0.983	True	5.09	318.29001	C20H35N3	Ormosia-type alkaloids	YUKCLPPRYNXRAF-CPPNMTBBSA-N	N1CCCCC1C23CN4CCCCC4C(CC5CCCNC52)C3	530	True	True	False		False	False	null	null	72.7	99.5	null	null	null	20.86	QC1-R002	318.2648:4149 319.26815:7546 320.27151:0	252.28792:276 256.284:279 282.30182:2868 300.31314:3533 301.31372:345 318.32465:11006	293052	491230	555578	444993	655019	624916	440412	573695	399427	405377	370600	358711	538498	551572	609846	600962	551730	563559
1881	14.031	518.35419	(6aR,8aS)-11-(3-acetamido-2-methylpropyl)-6a,8a,9-trimethyl-10-oxo-1,3,4,5,6,6a,6b,7,8,8a,8b,9,10,12,12a,12b-hexadecahydropentaleno[2,1-a]phenanthren-4-yl acetate	[M+H]+		0.724	True	7.28	518.32001	C31H45NO4	Steroid esters	KESBUZBXJMXUNA-SFXPRKOZSA-N	O=C(OC1CC2=CCC3C4CC5=C(C(=O)C(C)C5C4(C)CCC3C2(C)CC1)CC(C)CNC(=O)C)C	530	True	True	False		False	False	null	null	75.6	99.8	null	null	null	1038.14	QC1-R001	518.35406:5731 519.35741:7157 520.36077:0	104.12075:423 184.09399:906 518.35431:2126	425878	158356	687601	692475	386161	389254	291252	302282	351830	363344	500979	481718	224488	217882	373276	371368	329325	320079
4228	5.162	903.29529	(7S,9E,11S,12R,13S,14S,15S,16R,17S,18S,19E,21Z)-13-(acetyloxy)-15,17-dihydroxy-11-methoxy-3,7,12,14,16,18,22-heptamethyl-6,23,27,29-tetraoxo-26-(pyrrolidin-1-yl)-8,30-dioxa-24-azatetracyclo[23.3.1.1^{4,7}.0^{5,28}]triaconta-1,3,5(28),9,19,21,25-heptae...	[M+H]+		0.776	True	7.24	903.34998	C48H55ClN2O13	Macrolactams	RKRVMDIFXOUHOO-KSILANPJSA-N	O=C(OC=1C=2C(=O)C=3NC(=O)C(=CC=CC(C)C(O)C(C)C(O)C(C)C(OC(=O)C)C(C)C(OC)C=COC4(OC(=C(C4=O)C2C(=O)C3N5CCCC5)C1C)C)C)C=6C=CC=CC6Cl	530	True	True	False		False	False	null	null	82.7	100	null	null	null	6888.7	QC1-R002	903.29431:11006 904.29766:20427 905.30102:5131	119.06313:347 147.06015:2527 148.06454:467 309.12228:473 310.11969:260 313.09497:1262 314.09787:642 337.09344:642 379.1058:302 380.1127:399 397.11765:520 415.12787:525 416.13116:486 433.13583:415 445.1412:279 475.15057:3628 476.15515:1245 477.15872:311 499.15198:1151 529.16168:1189 530.16663:505 542.1629:266 559.17749:513 560.18091:311 577.18665:3273 578.18964:1260 595.19745:9636 595.8288:263 596…	2153371	1222357	2513182	2658830	2128184	2092983	2741648	2709321	2905356	2899597	2737706	2748022	2436596	2399106	2558189	2623761	2241444	2169092
4260	4.617	919.28961	(7S,9E,11S,12S,13S,14S,15S,16R,17S,18S,19E,21Z)-13,15,17-trihydroxy-11-methoxy-3,7,12,14,16,18,22-heptamethyl-26-[(4-methylphenyl)amino]-6,23,27,29-tetraoxo-8,30-dioxa-24-azatetracyclo[23.3.1.1^{4,7}.0^{5,28}]triaconta-1,3,5(28),9,19,21,25-heptaen-2-y...	[M+H]+	adduct linked to 4324_[M+Na]+	0.983	True	7.22	919.32001	C49H53ClN2O12	Macrolactams	WWZDOUGJVPBIAE-PACQFBCZSA-N	O=C(OC=1C=2C(=O)C=3NC(=O)C(=CC=CC(C)C(O)C(C)C(O)C(C)C(O)C(C)C(OC)C=COC4(OC(=C(C4=O)C2C(=O)C3NC5=CC=C(C=C5)C)C1C)C)C)C=6C=CC=CC6Cl	530	True	True	False		False	False	null	null	95	100	null	null	null	23826.29	QC1-R001	919.29059:147370 920.29394:250311 921.2973:87498	107.06352:404 117.04618:734 145.0435:368 163.05602:19799 164.05858:2455 181.06772:1355 271.07892:485 283.08267:1059 307.10626:1519 308.10641:365 313.09396:3446 314.09589:1026 323.11295:276 325.11435:3954 326.11813:1296 337.09686:1936 338.09573:361 367.10672:860 379.10474:881 397.11746:963 398.11954:310 415.12778:1309 416.13358:642 433.14059:1521 434.14041:731 445.14099:712 446.14139:386 475.15179…	10552296	728860	10560797	10483585	10634403	10420982	8035337	7981148	9771090	9721793	16368898	16159716	6646400	6608089	6870438	7205808	7510182	7418834
4121	13.658	867.40985	(8Z,8'Z)-8,8'-bis(((3,4-dimethoxyphenethyl)amino)methylene)-1,1',6,6'-tetrahydroxy-5,5'-diisopropyl-3,3'-dimethyl-[2,2'-binaphthalene]-7,7'(8H,8'H)-dione	[M+H]+		0.81	True	7.09	867.38	C50H56N2O10	Lignans, neolignans and related compounds	KXCCPUJITGZBSJ-DQWRGTGXSA-N	O=C1C(O)=C(C=2C=C(C(=C(O)C2C1=CNCCC3=CC=C(OC)C(OC)=C3)C=4C(O)=C5C(=CNCCC6=CC=C(OC)C(OC)=C6)C(=O)C(O)=C(C5=CC4C)C(C)C)C)C(C)C	530	True	True	False		False	False	null	null	94.2	99.8	null	null	null	222.25	QC1-R001	867.4101:3547 868.41345:6720 869.41681:0	867.60443:312	241573	1345.78837890625	33271	38066	25471	26786	77340	81080	25354	25517	91633	89480	62046	68791	32472	30559	42234	39890
2188	24.418	551.4411	(R)-1-(4-benzylpiperazin-1-yl)-4-((3R,5R,8R,9S,10S,12S,13R,14S,17R)-3,12-dihydroxy-10,13-dimethylhexadecahydro-1H-cyclopenta[a]phenanthren-17-yl)pentan-1-one	[M+H]+		0.862	True	6.79	551.41998	C35H54N2O3	Dihydroxy bile acids, alcohols and derivatives	UTMFIKFVXBHDRL-GSUIVHTASA-N	O=C(N1CCN(CC=2C=CC=CC2)CC1)CCC(C)C3CCC4C5CCC6CC(O)CCC6(C)C5CC(O)C34C	530	True	True	False		False	False	null	null	92.9	98.5	null	null	null	437.09	QC1-R002	551.44122:3326 552.44457:0 553.44793:0	551.43762:872	143148	217118	25891	43187	35345	55264	66926	76013	82681	90266	86759	97817	91693	103854	121271	127317	143713	156454
1773	17.835	505.38034	(R)-4-((3R,5R,8R,9S,10S,12S,13R,14S,17R)-3,12-dihydroxy-10,13-dimethylhexadecahydro-1H-cyclopenta[a]phenanthren-17-yl)-N-(pyridin-2-ylmethyl)pentanamide	[M+Na]+	adduct linked to 1587_[M+H]+	0.828	True	6.65	505.34	C30H46N2O3	Dihydroxy bile acids, alcohols and derivatives	MQDDJIPAADLFAB-YAIFJCAJSA-N	O=C(NCC1=NC=CC=C1)CCC(C)C2CCC3C4CCC5CC(O)CCC5(C)C4CC(O)C23C	530	True	True	False		False	False	null	null	77.1	99.4	null	null	null	1948.15	QC1-R001	505.38019:53818 506.38354:61076 507.3869:11239	367.17676:255 505.37946:125275	6074389	2657492	6016268	5969161	11159300	11155900	8779771	8797880	9825080	9870126	6235942	6142043	9793935	9938143	6403452	6423722	11715247	11727500
3624	6.156	757.23346	(S)-2-((S)-2-(((S)-7-acetamido-1,2,3-trimethoxy-9-oxo-5,6,7,9-tetrahydrobenzo[a]heptalen-10-yl)amino)-4-(methylthio)butanoyl)-6,7-dimethoxy-1,2,3,4-tetrahydroisoquinoline-3-carboxamide	[M+H]+	ion correlated with 3621	0.741	True	5.98	757.28998	C38H46N4O9S	Dipeptides	PECAVQSFOYERFI-ZXRKZBAXSA-N	O=C1C=C2C(=CC=C1NC(C(=O)N3CC4=CC(OC)=C(OC)C=C4CC3C(=O)N)CCSC)C5=C(OC)C(OC)=C(OC)C=C5CCC2NC(=O)C	530	True	True	False		False	False	null	null	63	100	null	null	null	12805.67	QC1-R001	757.23401:40379 758.23736:63483 759.24072:15185	135.05696:297 145.04445:416 163.05603:16109 164.05917:1752 165.06152:313 181.06715:784 271.08051:1297 272.08722:262 283.08173:1440 284.08603:425 295.08377:435 307.10553:1413 313.09399:9871 314.09741:3066 325.11624:3618 326.12082:903 337.09512:2573 338.0983:898 367.10651:3480 368.10809:924 379.10767:2005 380.11029:399 397.11813:1221 398.12112:468 415.12885:10205 416.13254:2891 433.14017:33496 433.…	2739112	3804400	7849658	7724858	5271108	5228776	3327514	3296001	4066436	4062816	11293994	11148598	2164104	2187633	3365901	3320901	4447506	4481962
696	11.659	351.27789	10-Gingerol	[M+H]+		0.69	True	8.11	351.25	C21H34O4	Gingerols	AIULWNKTYPZYAN-SFHVURJKSA-N	O=C(CCC1=CC=C(O)C(OC)=C1)CC(O)CCCCCCCCC	530	True	True	False		False	False	null	null	85.5	99.9	null	null	null	322.4	QC1-R002	351.27798:4730 352.28133:0 353.28469:0	237.0542:261	242973	246493	353145	322028	234337	210625	176145	183169	219279	223897	461420	473565	190467	113267	165991	162781	188173	169529
2148	7.014	547.37598	13-Oxyingenol dodecanoat	[M+H]+		0.81	True	7.95	547.35999	C32H50O7	Tigliane and ingenane diterpenoids	FEZDDYPHEHMXLF-MTSAWMQWSA-N	O=C(OC12CC(C)C34C=C(C)C(O)C4(O)C(O)C(=CC(C3=O)C1C2(C)C)CO)CCCCCCCCCCC	530	True	True	False		False	False	null	null	96.1	100	null	null	null	86.34	QC1-R002	547.37537:4284 548.37872:46061 549.38208:7682	524.2951:456 547.36938:456	1903.077734375	344485	132932	146152	115552	119829	139185	129567	208112	208551	533954	532280	282180	275814	83760	83725	160842	163150
326	14.96	279.24194	1-heptadecanol	[M+H]+		0.983	True	9.15	279.26999	C17H36O	Long-chain fatty alcohols	GOQYKNQRPGWPLP-UHFFFAOYSA-N	OCCCCCCCCCCCCCCCCC	530	True	True	False		False	False	null	null	74	99.8	null	null	null	894.21	QC1-R002	279.25403:4593 280.25738:0 281.26074:0	137.14767:389 159.13377:277 279.25381:917	162999	515797	247917	246296	313738	317456	534668	543176	587382	592931	195381	198028	374919	377118	670662	677108	322035	319775
713	13.12	353.29434	2,3-dihydroxypropyl palmitate	[M+H]+		0.655	True	8.77	353.26999	C19H38O4	1-monoacylglycerols	QHZLMUACJMDIAE-SFHVURJKSA-N	O=C(OCC(O)CO)CCCCCCCCCCCCCCC	530	True	True	False		False	False	null	null	89	99.9	null	null	null	1464.66	QC1-R001	353.29413:10755 354.29748:9788 355.30084:0	105.08327:1460 107.09954:5137 108.10381:375 109.11504:11106 110.11945:487 111.09443:1205 111.12962:681 113.10986:1027 117.0835:645 119.10036:3816 121.11585:10992 122.11901:782 123.09473:670 123.13185:10569 124.13495:1074 125.11188:632 127.08966:288 127.1254:654 131.10091:4158 133.1167:5642 134.11917:556 135.13266:12480 136.1362:877 137.11194:611 137.14804:4616 139.1277:1344 141.14326:331 145.1174…	1674623	2131632	426345	437809	548771	542691	461622	469395	477690	468345	673589	685883	488363	502467	429672	433124	429319	436733
1329	17.425	447.33649	3a,5a,5b,8,8,11a-hexamethyl-1-(prop-1-en-2-yl)octadecahydro-1H-cyclopenta[a]chrysen-9(5bH)-one	[M+Na]+	adduct linked to 1159_[M+H]+	0.776	True	8.1	447.35999	C30H48O	Triterpenoids	GRBHNQFQFHLCHO-UHFFFAOYSA-N	O=C1CCC2(C)C(CCC3(C)C2CCC4C5C(C(=C)C)CCC5(C)CCC43C)C1(C)C	530	True	True	False		False	False	null	null	89.2	99.6	null	null	null	944.54	QC1-R001	447.33603:7071 448.33938:8376 449.34274:0	447.33273:698	677301	403018	727651	702098	1503277	1484066	1128501	1135899	858426	1286330	770077	746451	1310024	1305691	546247	509811	1038294	1511857
3333	13.375	699.39154	4-((3S,10R,13R,14S,17R)-3-(((2R,3R,4S,5R,6R)-3,4-dihydroxy-6-methyl-5-(((2S,3R,4S,5S,6R)-3,4,5-trihydroxy-6-(hydroxymethyl)tetrahydro-2H-pyran-2-yl)oxy)tetrahydro-2H-pyran-2-yl)oxy)-14-hydroxy-10-(hydroxymethyl)-13-methylhexadecahydro-1H-cyclopenta[a]phenanthren-17-yl)furan-2(5H)-one	[M+Na]+	adduct linked to 3207_[M+H]+	0.793	True	5.27	699.35999	C35H54O14	Cardenolide glycosides and derivatives	OFSZOCPGPLMCBG-VMJITFGJSA-N	O=C1OCC(=C1)C2CCC3(O)C4CCC5CC(OC6OC(C)C(OC7OC(CO)C(O)C(O)C7O)C(O)C6O)CCC5(CO)C4CCC23C	530	True	True	False		False	False	null	null	77.7	99.7	null	null	null	43309.65	QC1-R002	699.3916:303772 700.39495:418116 701.39831:113829	347.12027:685 353.29449:365 457.27527:261 521.30219:271 537.33405:4459 538.33722:1319 539.30884:1618 699.2074:407 699.39124:540934	3763300	23242266	5286221	5309186	17708536	17460920	19918796	19706456	21330998	21183658	8696364	8631704	29592304	30276036	13775274	13710532	11528285	11625641
1538	13.654	476.30548	4-((9S)-3,5,14-trihydroxy-10-((E)-((1-hydroxybutan-2-yl)imino)methyl)-13-methylhexadecahydro-1H-cyclopenta[a]phenanthren-17-yl)furan-2(5H)-one	[M+H]+		0.517	True	6.12	476.29999	C27H41NO6	Cardenolides and derivatives	ASLHXRONSASUAK-FNNAZMBNSA-N	O=C1OCC(=C1)C2CCC3(O)C4CCC5(O)CC(O)CCC5(C=NC(CO)CC)C4CCC23C	530	True	True	False		False	False	null	null	73.8	99.7	null	null	null	552.41	QC1-R001	476.30414:3854 477.30749:0 478.31085:0	433.25754:379 476.30988:1120	465991	13897.85625	318644	319890	182472	183811	192123	191117	222060	225964	177953	189516	188307	191859	227794	211538	173276	176147
3320	5.996	696.47235	4-((9S,10R,17S)-10-((E)-(decylimino)methyl)-3-(((2R,4S,5S,6R)-4,5-dihydroxy-6-methyltetrahydro-2H-pyran-2-yl)oxy)-5,14-dihydroxy-13-methylhexadecahydro-1H-cyclopenta[a]phenanthren-17-yl)furan-2(5H)-one	[M+H]+		0.759	True	7.63	696.45001	C39H63NO8	Cardenolide glycosides and derivatives	VVPXASQNOLYBCR-DYPVWMHDSA-N	O=C1OCC(=C1)C2CCC3(O)C4CCC5(O)CC(OC6OC(C)C(O)C(O)C6)CCC5(C=NCCCCCCCCCC)C4CCC23C	530	True	True	False		False	False	null	null	95.2	100	null	null	null	1549.9	QC1-R001	696.47192:4761 697.47527:5292 698.47863:0	117.10605:426 131.08482:493 133.10144:8490 134.10532:800 175.11523:440 177.12923:2022 178.13486:380 221.15921:378 265.18808:300 309.21371:782 353.24347:285 679.44348:3090 680.44672:1824 696.47424:2488	287442	17586.8140625	388996	388818	666921	651666	549451	539886	607896	618844	556887	555076	638016	615020	632333	637954	392824	392632
2555	5.56	595.19818	4'-O-Glucosylvitexin	[M+H]+	adduct linked to 2755_[M+Na]+	0.776	True	3.72	595.15997	C27H30O15	Flavonoid O-glycosides	CQJPSSJEHVNDFL-NWRPMDOXSA-N	O=C1C=C(OC=2C1=C(O)C=C(O)C2C3OC(CO)C(O)C(O)C3O)C=4C=CC(OC5OC(CO)C(O)C(O)C5O)=CC4	530	True	True	False		False	False	null	null	62.5	100	null	null	null	21534.88	QC1-R001	595.19788:135591 596.20123:153045 597.20459:39599	165.03299:336 267.08252:414 271.0806:1178 272.08621:365 283.08206:6368 284.08545:1811 295.08295:573 309.10074:326 313.09451:24964 314.09796:5976 323.11465:497 337.0943:10836 338.09775:3615 339.09735:262 349.09415:804 350.09827:552 361.0965:972 362.09662:447 367.10587:11296 368.10953:3751 376.39862:267 379.10675:6770 380.10968:1331 397.11847:9302 398.12265:2494 415.12869:29165 415.39914:260 416.13…	7626048	2006294	10806579	10791471	5401403	5329654	7803266	7859154	6647419	6769880	8856878	8799264	5134742	5165954	7442097	7404998	7615814	7539246
4335	19.04	945.59436	5,6-dehydrogensenoside Rd	[M+H]+	ion correlated with 4334	0.845	True	6.44	945.53998	C48H80O18	Triterpenoids	ALYHYIXFUOUIHJ-OCOORCSRSA-N	OCC1OC(OC2C(O)C(O)C(OC2OC3CCC4(C(=CCC5(C)C4CC(O)C6C(CCC65C)C(OC7OC(CO)C(O)C(O)C7O)(C)CCC=C(C)C)C3(C)C)C)CO)C(O)C(O)C1O	530	True	True	False		False	False	null	null	84.9	99.2	null	null	null	808.48	QC1-R001	945.59406:4213 946.59741:9895 947.60077:0	109.11308:259	403131	13423.940625	134421	157890	134239	162535	235058	252503	250706	258218	227024	236256	330833	357401	255857	252711	228235	241585
313	12.547	277.2023	6-Shogaol	[M+H]+		0.983	True	7.31	277.17999	C17H24O3	Shogaols	OQWKEEOHDMUXEO-BQYQJAHWSA-N	O=C(C=CCCCCC)CCC1=CC=C(O)C(OC)=C1	530	True	True	False		False	False	null	null	71	99.9	null	null	null	501.5	QC1-R001	277.20258:3325 278.20593:0 279.20929:0	235.19035:2271 277.20224:5653	162766	114992	157571	169208	169204	162076	172966	185689	177175	173220	175603	181368	156110	163437	160278	160998	189436	182096
172	12.304	239.17361	Alismoxide	[M+H]+		0.983	True	6.98	239.2	C15H26O2	Guaianes	IWQURBSTAIRNAE-BARDWOONSA-N	OC1(C)CCC2C1C=C(CCC2(O)C)C(C)C	530	True	True	False		False	False	null	null	94.2	99.9	null	null	null	22.34	QC1-R001	239.18268:4860 240.18603:0 241.18939:0	239.1832:1265	247902	112143	431985	393391	419794	398309	417127	389279	404469	393919	372548	357156	386829	384987	389500	388402	407535	384476
3543	6.635	741.23871	Apigenin-7-O-(2G-rhamnosyl)gentiobioside	[M+H]+	adduct linked to 3658_[M+Na]+	0.845	True	3.64	741.21997	C33H40O19	Flavonoid-7-O-glycosides	LXOPDILLGIDKLW-KDGNLIIISA-N	O=C1C=C(OC2=CC(OC3OC(COC4OC(CO)C(O)C(O)C4O)C(O)C(O)C3OC5OC(C)C(O)C(O)C5O)=CC(O)=C12)C=6C=CC(O)=CC6	530	True	True	False		False	False	null	null	78.2	100	null	null	null	22656.96	QC1-R002	741.23938:97724 742.24273:133351 743.24609:39426	119.06325:1119 120.066:390 147.06047:43471 147.41554:251 148.0641:4421 165.07254:4004 166.07443:541 271.08179:3413 272.08408:631 283.08347:3264 284.08817:1207 291.10779:4292 292.11331:584 295.08282:876 309.11981:9423 310.12421:2408 313.09454:23280 313.50909:266 314.09875:5682 315.10107:433 323.11566:290 337.09531:5304 338.09753:799 361.09442:667 362.09766:305 367.1059:6124 368.11044:1701 379.1078…	464045.15	8930120	8169366	8309078	6305116	6314162	8154807	8049194	9053495	8962259	8824290	8617853	9100268	9079051	7305090	7339599	7672037	7592974
419	9.382	302.19891	BETA-Febrifugine	[M+H]+	adduct linked to 543_[M+Na]+; similar chromatogram in higher mz_1844	1	True	4.31	302.14999	C16H19N3O3	Quinazolines	FWVHWDSCPKXMDB-GJZGRUSLSA-N	O=C1C=2C=CC=CC2N=CN1CC(=O)CC3NCCCC3O	530	True	True	False		False	False	null	null	68.5	99.9	null	null	null	117.84	QC1-R001	302.19876:23732 303.20211:16981 304.20547:0	173.07387:266 183.13533:306 216.12157:2329 227.16153:442 253.14165:1108 270.17139:6799 302.19876:47753	579279	256086	1311440	1293136	1359662	1344008	1584687	1557832	2841301	2832753	764131	777292	4963568	4958950	1981969	1974109	1590050	1559710
507	14.306	317.23334	Cafestol	[M+H]+	adduct linked to 408_[M+H-H2O]+	0.983	True	6.55	317.20999	C20H28O3	Naphthofurans	DNJVYWXIDISQRD-UHFFFAOYSA-N	OCC1(O)CC23CCC4C=5C=COC5CCC4(C)C3CCC1C2	530	True	True	False		False	False	null	null	64.5	99.7	null	null	null	2015.35	QC1-R001	317.23282:26649 318.23617:20326 319.23953:0	299.22293:484 317.23196:1394	2117321	1174318	2073138	1983190	2246964	2047008	4213366	6434100	6852786	6832504	2170392	2183971	2891686	2902176	6639956	6680953	2544282	2441887
1146	14.689	423.32782	Campesterol	[M+H]+		0.741	True	8.15	423.35999	C28H48O	Ergosterols and derivatives	SGNBVLSWZMBQTH-ZRUUVFCLSA-N	OC1CC2=CCC3C(CCC4(C)C(CCC34)C(C)CCC(C)C(C)C)C2(C)CC1	530	True	True	False		False	False	null	null	81.1	99.8	null	null	null	136.72	QC1-R001	423.32767:3010 424.33102:0 425.33438:0	423.327:1863	256917	4085.805078125	89638	75903	224416	231102	369076	368700	241944	264469	208350	216590	329884	317984	187319	192540	242855	242764
3347	5.996	701.42761	Cimiracemoside D	[M+H-H2O]+	adduct linked to 736_[M+H]2+	0.724	True	7.13	701.38	C37H58O11	Cucurbitacin glycosides	HZIBYJCDCHVSPK-RKUDFBBFSA-N	O=C(OC1CC23CC43CCC(OC5OCC(O)C(O)C5O)C(C)(C)C4CCC2C6(C)C(O)C78OC(CC(C)C7C16C)C(O8)C(O)(C)C)C	530	True	True	False		False	False	null	null	73.5	100	null	null	null	830.19	QC1-R001	701.42743:4176 702.43078:6259 703.43414:0	701.36975:270 701.42633:16967	252078	14043.025	327944	315517	546608	539423	465813	457532	515844	499655	479488	478014	553116	541564	535329	541278	325737	334369
561	12.556	329.19684	Crocetin	[M+Na]+	adduct linked to 363_[M+H-H2O]+	0.707	True	7.69	329.17001	C20H24O4	Acyclic diterpenoids	PANKHBYNKQNAHN-MQQNZMFNSA-N	O=C(O)C(=CC=CC(=CC=CC=C(C=CC=C(C(=O)O)C)C)C)C	530	True	True	False		False	False	null	null	78.3	99.9	null	null	null	272.67	QC1-R002	329.19644:1793 330.19979:0 331.20315:0	329.19678:3359	72256	107369	95650	98782	38573	42272	101507	99054	117013	117974	30913	38054	67077	64525	113400	117189	101795	101117
1161	20.156	425.38779	cyclovirobuxine D	[M+Na]+	ion correlated with 1160; adduct linked to 998_[M+H]+	0.776	True	6.36	425.35001	C26H46N2O	Triterpenoids	GMNAPBAUIVITMI-JOKNAXEBSA-N	OC1CC2(C)C3CCC4C(C)(C)C(NC)CCC54CC35CCC2(C)C1C(NC)C	530	True	True	False		False	False	null	null	64.3	99.1	null	null	null	2483.96	QC1-R002	425.38803:12385 426.39138:13829 427.39474:0	425.24152:463 425.38724:17258	199055	1189264	865844	864559	848652	842540	715668	713656	772329	756297	829130	820887	708650	712898	899493	894443	924065	912859
2594	15.353	599.44244	Daucosterol;Sitogluside	[M+H]+		0.862	True	7.61	599.42999	C35H60O6	Stigmastanes and derivatives	NPJICTMALKLTFW-OFUAXYCQSA-N	OCC1OC(OC2CC3=CCC4C(CCC5(C)C(CCC45)C(C)CCC(CC)C(C)C)C3(C)CC2)C(O)C(O)C1O	530	True	True	False		False	False	null	null	97.9	99.7	null	null	null	419.75	QC1-R002	599.44238:21945 600.44573:30170 601.44909:7809	105.08432:309 107.09864:340 109.11475:381 115.09192:368 157.1188:260 171.13336:352 181.13884:456 209.15144:582 211.16783:432 221.17334:2731 222.17735:352 233.17458:318 299.22385:313 489.36441:513 507.37625:5094 508.379:2021 581.43066:599 582.4599:274 599.44128:34496 599.85443:265 599.92755:318	1239263	2879716	4110619	4076206	5469752	5235960	5026955	4983094	4284792	4524651	5425300	5094068	3974818	3919324	4224314	4077350	3968889	3935627
1197	22.517	429.40118	Epifriedelanol	[M+H-H2O]+	adduct linked to 1483_[M+Na]+; similar chromatogram in higher mz_2190	0.862	True	8.7	429.41	C30H52O	Triterpenoids	XCDQFROEGGNAER-PFOIMGGJSA-N	OC1CCC2C(C)(CCC3C2(C)CCC4(C)C5CC(C)(C)CCC5(C)CCC34C)C1C	530	True	True	False		False	False	null	null	75	99	null	null	null	4610.25	QC1-R001	429.40088:38587 430.40423:47701 431.40759:8538	109.11595:520 111.1296:381 125.15045:257 139.09021:278 149.11224:625 151.12659:293 163.12863:4310 164.13193:293 165.10849:14648 166.112:1791 175.13104:1018 177.10973:495 179.12442:294 189.14532:526 191.12505:1422 201.14555:554 205.14111:1545 206.14337:318 207.15709:291 219.15747:1423 220.16193:300 233.17416:601 245.21082:334 247.18912:286 261.20486:386 272.23138:257 275.22083:485 289.23807:827 30…	3177543	2102233	1679889	1749842	1883271	1930996	1611038	1602514	1487817	1489165	2065403	2025362	3418491	3555368	1468715	1449516	1327284	1337362
649	14.53	343.25183	Ginkgolic Acid C13-0	[M+H]+		0.241	True	8.7	343.22	C20H32O3	Salicylic acids	VEPUCZUJLKAVNM-UHFFFAOYSA-N	O=C(O)C=1C(O)=CC=CC1CCCCCCCCCCCCC	530	True	True	False		False	False	null	null	81.6	99.8	null	null	null	413.47	QC1-R002	343.25189:2278 344.25524:0 345.2586:0	240.25282:5283 241.25471:413	2016.8349609375	210474	293792	305442	172363	169628	255146	243290	273227	289923	211238	217472	151796	157028	319970	292470	236526	238227
454	10.497	309.21738	hexadecanedioic acid	[M+H-H2O]+	adduct linked to 679_[M+Na]+	0.914	True	8.49	309.20001	C16H30O4	Long-chain fatty acids	QQHJDPROMQRDLA-UHFFFAOYSA-N	O=C(O)CCCCCCCCCCCCCCC(=O)O	530	True	True	False		False	False	null	null	83.9	100	null	null	null	21.14	QC1-R001	309.22964:2522 310.23299:0 311.23635:0	109.07967:486	138533	48521	213910	210158	117605	129644	291254	296522	316380	310989	50730	50103	142956	144921	392904	406465	206279	190879
1206	5.578	431.21597	Ingenol 3-Angelate	[M+H-H2O]+	adduct linked to 1339_[M+H]+	0.879	True	7.55	431.23999	C25H34O6	Tigliane and ingenane diterpenoids	VDJHFHXMUKFKET-QLYZSHOQSA-N	O=C(OC1C(=CC23C(=O)C(C=C(CO)C(O)C12O)C4C(CC3C)C4(C)C)C)C(=CC)C	530	True	True	False		False	False	null	null	72.9	100	null	null	null	369.97	QC1-R001	431.2157:2057 432.21905:0 433.22241:0	431.21002:345	115715	4646.534375	130298	137731	84293	80578	105306	108664	117933	103696	134516	136305	46465	57753	126394	123358	94746	107558
2965	21.688	645.28052	Irinotecan Hydrochloride	[M+H]+		0.862	True	null	645.23999	C33H39ClN4O6	Camptothecins	GURKHSYORGJETM-WAQYZQTGSA-N	Cl.O=C(OC=1C=CC2=NC=3C4=CC5=C(C(=O)N4CC3C(=C2C1)CC)COC(=O)C5(O)CC)N6CCC(N7CCCCC7)CC6	530	True	True	False		False	False	null	null	75.1	null	null	null	null	2377.26	QC1-R002	645.28064:13115 646.28399:15992 647.28735:5216	645.27893:6857 645.49109:1121	728324	1579079	1092341	1182062	969529	1027748	1277246	1253970	1173220	1197231	1275470	1234609	1161038	1232091	1214866	1193695	1251182	1240469
3983	17.377	827.52966	Isoastragaloside II	[M+H]+		0.862	True	6.38	827.47998	C43H70O15	Cucurbitacin glycosides	SMZYCXAYGPGYRS-NGTUZWGPSA-N	O=C(OC1C(O)COC(OC2CCC34CC54CCC6(C)C(C(O)CC6(C)C5CC(OC7OC(CO)C(O)C(O)C7O)C3C2(C)C)C8(OC(CC8)C(O)(C)C)C)C1O)C	530	True	True	False		False	False	null	null	84.1	99.4	null	null	null	2911.06	QC1-R001	827.52863:27099 828.53198:37173 829.53534:67524	519.31982:614 549.29065:322 551.30743:277 827.52808:16538	3935211	2786124	5862490	5800163	1344785	1351493	3153027	3152760	3760251	3715373	3621866	3546370	610961	590513	3903489	3131350	3416292	3436988
2260	7.829	559.36713	Isocucurbitacin B	[M+H]+	ion correlated with 1673	0.776	True	7.27	559.33002	C32H46O8	Cucurbitacins	WTBZNVRBNJWSPF-OUKQBFOZSA-N	O=C(OC(C=CC(=O)C(O)(C)C1C(O)CC2(C)C3CC=C4C(CC(=O)C(O)C4(C)C)C3(C(=O)CC12C)C)(C)C)C	530	True	True	False		False	False	null	null	81.3	100	null	null	null	281.28	QC1-R002	559.36597:4345 560.36932:0 561.37268:6065	133.10112:1646 177.12885:734 525.31958:365 548.68738:296 553.69458:437 554.02686:293 554.35278:315 555.34174:312	2351.6634765625	133757	68684	70090	139707	127800	99224	100093	108602	112691	83119	79121	128508	130340	123028	119028	75176	76664
447	1.723	307.17929	Koumine	[M+H]+		1	True	4.66	307.17999	C20H22N2O	3-alkylindoles	VTLYEMHGPMGUOT-SQMWYMQWSA-N	N=1C=2C=CC=CC2C34C1C5OCC6C(N(C)CC3(C=C)C6C5)C4	530	True	True	False		False	False	null	null	66.8	100	null	null	null	2157.33	QC1-R002	307.19241:7654 308.19576:0 309.19912:0	130.10138:316 172.99365:336 198.13094:508 215.15852:8346 216.16028:367 243.19125:16789 244.19298:846 262.13177:1166 307.19235:7910	406044	479727	774425	765904	718581	715464	780264	772965	833526	836103	923603	929495	665522	629739	879192	881813	682367	682163
4070	13.66	851.43524	N,N'-((7S,7'S)-(hexane-1,6-diylbis(azanediyl))bis(1,2,3-trimethoxy-9-oxo-5,6,7,9-tetrahydrobenzo[a]heptalene-10,7-diyl))diacetamide	[M+H]+		0.81	True	6.58	851.41998	C48H58N4O10	Tropones	UFHDLEVLWORPKO-ZPGRZCPFSA-N	O=C1C=C2C(=CC=C1NCCCCCCNC3=CC=C4C5=C(OC)C(OC)=C(OC)C=C5CCC(NC(=O)C)C4=CC3=O)C6=C(OC)C(OC)=C(OC)C=C6CCC2NC(=O)C	530	True	True	False		False	False	null	null	98.2	99.8	null	null	null	1019.87	QC1-R001	851.43634:14022 852.43969:28880 853.44305:7988	437.22214:988	954876	10367.203125	213339	210053	138373	131180	382743	374813	136663	136147	411183	398160	286053	297869	182708	179375	201343	189173
3705	20.619	771.53784	Notoginsenoside R2	[M+H]+		0.862	True	6.76	771.48999	C41H70O13	Triterpenoids	FNIRVWPHRMMRQI-PGOMJGFXSA-N	OCC1OC(OC2CC3(C)C(CC(O)C4C(CCC43C)C(O)(C)CCC=C(C)C)C5(C)CCC(O)C(C)(C)C25)C(OC6OCC(O)C(O)C6O)C(O)C1O	530	True	True	False		False	False	null	null	82.4	99	null	null	null	184.75	QC1-R001	771.53796:6159 772.54131:12238 773.54467:0	184.09157:753	573561	113784	275117	326317	335477	395128	393506	433325	495713	503748	579082	573724	440646	458964	541805	550045	494534	494668
4084	22.799	855.4986	Ophiopogonin D	[M+H]+		0.879	True	6.05	855.46997	C44H70O16	Steroidal saponins	FHKHGNFKBPFJCB-LYLKFOBISA-N	OC1CC2=CCC3C(CCC4(C)C3CC5OC6(OCC(C)CC6)C(C)C54)C2(C)C(OC7OC(C)C(O)C(OC8OCC(O)C(O)C8O)C7OC9OC(C)C(O)C(O)C9O)C1	530	True	True	False		False	False	null	null	66.1	98.6	null	null	null	734.39	QC1-R001	855.49872:4175 856.50207:7827 857.50543:0	844.16272:255 852.81769:276 855.50311:1009	315832	241820	102049	141386	124564	153856	231381	254267	278504	295832	274575	283511	399027	432550	332168	345132	306355	334558
1290	7.017	441.27405	Ophiopogonoside A	[M+H]+		0.776	True	5.06	441.23999	C21H38O8	Terpene glycosides	DQRUOTCFENUXKV-UHFFFAOYSA-N	OCC1OC(OC2C(CCC3(C)C(O)CCC(O)(C)C23)C(C)C)C(O)C(O)C1O	530	True	True	False		False	False	null	null	78.4	100	null	null	null	413.32	QC1-R002	441.27417:3816 442.27752:0 443.28088:0	406.5733:255 441.23303:369 441.27344:6678	85761	425951	154529	149291	95134	90784	145093	146761	157914	157754	198334	194154	149256	145652	143536	134656	132997	121734
632	9.38	340.15564	papaverine	[M+H]+	similar chromatogram in higher mz_882	0.672	True	5.62	340.155	C20H21NO4	Benzylisoquinolines	XQYZDYMELSJDRZ-UHFFFAOYSA-N	N=1C=CC=2C=C(OC)C(OC)=CC2C1CC3=CC=C(OC)C(OC)=C3	530	True	True	False		False	False	null	null	100	99.9	null	null	null	782.51	QC1-R001	340.15579:3741 341.15914:0 342.1625:0	140.93056:259	91880	89416	196715	208712	200099	196108	253677	246390	444538	455699	123485	126453	751103	745274	326961	326659	245227	239811
1377	14.68	454.32089	Peimine	[M+H]+		0.828	True	5.42	454.32999	C27H45NO3	Cerveratrum-type alkaloids	IUKLSMSEHKDIIP-BZMYINFQSA-N	OC1CCC2(C)C(C1)C(O)CC3C4CCC5C(CN6CC(C)CCC6C5(O)C)C4CC32	530	True	True	False		False	False	null	null	62.3	99.6	null	null	null	2694.57	QC1-R001	454.32141:15027 455.32476:13198 456.32812:0	142.04219:415 216.08183:618 282.30063:656 313.29758:14116 314.30124:2466 393.26715:1182 394.26715:591 436.30862:3601 437.3125:1140 454.32098:4783	1282478	74667.5125	1265311	1368974	1275011	1261785	1228829	1191560	1465840	1457957	1190604	1159048	1229128	1250766	1514829	1513008	1246362	1235617
3650	13.123	761.3631	Polyphyllin VI	[M+H]+	ion correlated with 1710; adduct linked to 3774_[M+Na]+	0.81	True	6.32	761.40002	C39H62O13	Steroidal saponins	WHWWQGPCTUQCMN-JDDKMXSSSA-N	OCC1OC(OC2CC3=CCC4C(CCC5(C)C4CC6OC7(OCC(C)CC7)C(C)C65O)C3(C)CC2)C(OC8OC(C)C(O)C(O)C8O)C(O)C1O	530	True	True	False		False	False	null	null	88.8	99.8	null	null	null	831.13	QC1-R001	761.36285:5611 762.3662:8351 763.36956:0	159.01398:283 261.04865:927 275.06552:900 291.06277:577 293.07538:899 321.07394:6367 322.07889:883 351.08649:289 381.09518:369 437.12488:1707 438.12576:609 455.1362:3221 456.13568:569 539.27783:304 553.3006:499 554.30334:367 659.32812:276 715.35577:11820 716.35852:8756 717.36084:1587 761.36407:467	325920	661662	234384	230079	297995	290321	242898	249359	251391	243777	338080	345389	269448	257287	234129	232489	229913	228337
587	9.293	333.12869	Sanguinarine	[M+H]+		0.276	True	5.08	333.10001	C20H14NO4+	Quaternary benzophenanthridine alkaloids	INVGWHRKADIJHF-UHFFFAOYSA-N	O1C=2C=CC3=C4C=CC=5C=C6OCOC6=CC5C4=[N+](C=C3C2OC1)C	530	True	True	False		False	False	null	null	78.9	99.9	null	null	null	201.71	QC1-R001	333.12888:72718 334.13223:13965 335.13559:0	230.06557:2640 333.12869:81185 333.53027:497 333.58298:368	6003994	3339534	2877154	5597759	943171	932663	921572	5386844	5785288	6867950	915805	893996	6643434	10639058	901181	912508	2713720	893092
1710	13.124	497.34052	Soyasapogenol A	[M+H-H2O]+	ion correlated with 3650; adduct linked to 2057_[M+Na]+	0.466	True	8.18	497.35999	C30H50O4	Triterpenoids	CDDWAYFUFNQLRZ-UHFFFAOYSA-N	OCC1(C)C(O)CCC2(C)C1CCC3(C)C2CC=C4C5CC(C)(C)C(O)C(O)C5(C)CCC43C	530	True	True	False		False	False	null	null	77.1	99.9	null	null	null	391.51	QC1-R001	497.34018:5552 498.34353:6118 499.34689:0	335.28232:350 479.32724:432 497.33871:1598 497.38693:270	641901	310879	216156	212784	268351	270349	229547	226076	230455	220363	332665	335761	236804	248425	213261	215774	213120	208344
1238	22.173	435.38779	stigmasterol	[M+H]+	similar chromatogram in higher mz_1403; adduct linked to 1403_[M+H]+; similar chromatogram in higher mz_1513; similar chromatogram in higher mz_3181; similar chromatogram in higher mz_3506; similar chromatogram in higher mz_4153	0.81	True	8.25	435.35999	C29H48O	Stigmastanes and derivatives	HCXVJBMSMIARIN-PHZDYDNGSA-N	OC1CC2=CCC3C(CCC4(C)C(CCC34)C(C=CC(CC)C(C)C)C)C2(C)CC1	530	True	True	False		False	False	null	null	61.2	99	null	null	null	244.83	QC1-R001	435.38754:9945 436.39089:10354 437.39425:0	323.25644:302 435.24753:393 435.38513:485	866961	348525	463346	479340	427039	423647	406354	392582	442222	435420	478234	472741	389656	391729	502445	512944	641185	625440
1513	22.173	473.34402	vitamin K1	[M+H]+		0.707	True	9.3	473.34	C31H46O2	Vitamin K compounds	MBWXNTAXLNYFJB-UDCSOKOMSA-N	O=C1C=2C=CC=CC2C(=O)C(=C1C)CC=C(C)CCCC(C)CCCC(C)CCCC(C)C	530	True	True	False		False	False	null	null	99.6	99.2	null	null	null	236.37	QC1-R001	473.34421:2491 474.34756:0 475.35092:0	168.15492:255	217153	7666.10859375	105617	99147	82583	91898	82080	79698	94406	92898	95194	88984	81544	76661	108117	109702	124602	130081
2557	5.56	595.19818	8-[4,5-dihydroxy-6-(hydroxymethyl)-3-[3,4,5-trihydroxy-6-(hydroxymethyl)oxan-2-yl]oxyoxan-2-yl]-5,7-dihydroxy-2-(4-hydroxyphenyl)chromen-4-one	[M+H]+	adduct linked to 2757_[M+Na]+; found in higher mz's MsMs_2728	0.776	True	null	595.16571	C27H30O15	Flavonoid 8-C-glycosides	FYTOTHFWELWOCG-UHFFFAOYSA-N	O=C1C=C(OC=2C1=C(O)C=C(O)C2C3OC(CO)C(O)C(O)C3OC4OC(CO)C(O)C(O)C4O)C=5C=CC(O)=CC5	430	True	True	True		False	False	null	null	90.2	null	86.2	97	100	21534.88	QC1-R002	595.198:21203 596.20135:26038 597.20471:5968	103.05232:398 109.04197:1647 115.05245:266 119.06429:549 121.0423:1238 127.05405:1242 131.06453:356 145.0444:480 149.03918:1305 163.05473:1208 165.03604:1282 166.03964:571 177.03587:941 178.03928:275 195.04884:713 215.05246:318 255.08821:375 267.08609:1948 268.09052:254 270.07419:718 271.08197:5910 272.0863:912 279.0871:571 281.10291:2195 282.10776:658 283.08279:80615 283.49594:331 284.08679:1744…	7626048	2006294	10806579	10791471	5401403	5329654	7803266	7859154	6647419	6769880	8856878	8799264	5134742	5165954	7442097	7404998	7615814	7539246
1773	9.852	505.36371	(1R,2R,4aS,6aS,6bR,9R,10R,11R,12aR)-1,10,11-trihydroxy-9-(hydroxymethyl)-1,2,6a,6b,9,12a-hexamethyl-2,3,4,5,6,6a,7,8,8a,10,11,12,13,14b-tetradecahydropicene-4a-carboxylic acid	[M+H]+		0.379	True	null	505.35239	C30H48O6		YCOKATFNRPZIIU-WQKMQOEMSA-N	O=C(O)C12CCC(C)C(O)(C)C2C3=CCC4C5(C)CC(O)C(O)C(C)(CO)C5CCC4(C)C3(C)CC1	530	True	True	False		False	False	null	null	96.8	null	null	null	null	247.26	QC1-R001	505.36517:2252 506.36852:0 507.37188:0	442.93341:257 505.36481:561	100899	43580	132308	141187	204046	197130	171687	183004	208558	207509	144312	151876	183990	184033	117520	119549	246953	241296
2787	5.773	621.24756	(1'S,2'S,3S,3'S,7'R,8'R,9'S,13'R)-8'-(acetyloxy)-2,2,2',9',13'-pentamethyl-6',16'-dimethylidene-6,11',15'-trioxo-10',14',17'-trioxaspiro[oxane-3,5'-pentacyclo[7.6.1.1?,??.0?,??.0?,?]heptadecane]-3'-yl (2E)-2-methylbut-2-enoate	[M+H]+		0.793	True	null	621.23059	C32H38O11		MNLWZCYHJPEFDE-BUDDGWGSSA-N	O=C(OC1CC2(C(=C)C34OC56C(=O)OC(C(=C)C6(C(=O)OC5C)C13C)(C)C4OC(=O)C)CCC(=O)OC2(C)C)C(=CC)C	530	True	True	False		False	False	null	null	96	null	null	null	null	450.96	QC1-R002	621.24829:2445 622.25164:0 623.255:0	621.43689:370	3697.47890625	219510	168223	164790	239831	240971	114676	111845	132358	136424	538700	558153	243152	256851	82990	79296	114634	103777
4036	22.801	839.53198	(2R,3R,4S,5S,6R)-2-[[(3S,6S,8R,10R,12R,13R,14R,17S)-3,12-dihydroxy-4,4,8,10,14-pentamethyl-17-[(2S)-6-methyl-2-[(2S,3R,4S,5S,6R)-3,4,5-trihydroxy-6-(hydroxymethyl)oxan-2-yl]oxyhept-5-en-2-yl]-2,3,5,6,7,9,11,12,13,15,16,17-dodecahydro-1H-cyclopenta[a]phenanthren-6-yl]oxy]-6-(hydroxymethyl)oxane-3,4,5-triol	[M+Na]+	ion correlated with 4035; adduct linked to 3945_[M+H]+	0.862	True	null	839.55261	C42H72O14	Triterpene saponins	YURJSTAIMNSZAE-ILDRPQKSSA-N	OCC1OC(OC2CC3(C)C(CC(O)C4C(CCC43C)C(OC5OC(CO)C(O)C(O)C5O)(C)CCC=C(C)C)C6(C)CCC(O)C(C)(C)C26)C(O)C(O)C1O	530	True	True	False		False	False	null	null	97	null	null	null	null	2562.03	QC1-R001	839.53198:15132 840.53533:27196 841.53869:10754	109.07758:266 353.28842:406 561.28955:307 579.31464:653 580.31415:318 584.2887:259 601.29907:445 613.51312:3722 614.5144:2964 615.51672:370 839.53113:18106 839.64734:842 840.02753:265	1365276	867367	429378	591920	482680	608336	863226	969468	1047915	1079706	1017245	1041905	1474693	1639044	1237237	1267894	1136595	1184454
3537	6.203	740.49908	(2S,3R,4R,5R,6S)-2-{[(2R,3R,4S,5S,6R)-4,5-dihydroxy-6-(hydroxymethyl)-2-{5',7,9,13-tetramethyl-5-oxaspiro[pentacyclo[10.8.0.0?,?.0?,?.0??,??]icosane-6,2'-piperidine]-3-oloxy}oxan-3-yl]oxy}-6-methyloxane-3,4,5-triol	[M+H]+		0.793	True	null	740.47321	C39H65NO12	Steroidal saponins	RNUHPRWYDXEBOM-FXCXTKEDSA-N	OCC1OC(OC2CCC3(C)C(CCC4C3CCC5(C)C4C(O)C6OC7(NCC(C)CC7)C(C)C65)C2)C(OC8OC(C)C(O)C(O)C8O)C(O)C1O	530	True	True	False		False	False	null	null	94.2	null	null	null	null	1217.71	QC1-R002	740.49872:7847 741.50207:12454 742.50543:0	740.49976:409	12753.90078125	709542	323316	312698	536041	520230	417165	413556	463550	464415	470684	469438	460491	457728	496652	480384	302418	299429
2909	7.42	636.43176	(2S,3R,4S,5R)-2-{[2-hydroxy-22-(2-hydroxypropan-2-yl)-3,8,8,17,19-pentamethyl-23,24-dioxaheptacyclo[19.2.1.0?,??.0?,??.0?,??.0?,??.0??,??]tetracos-4-en-9-yl]oxy}oxane-3,4,5-triol	[M+2H]2+	ion correlated with 2943	0.828	True	null	636.41058	C35H54O9	Cycloartanols and derivatives	LTVCFOSNIVVOBK-RSGHPYSYSA-N	OC1COC(OC2CCC34CC54C(=CCC3C2(C)C)C6(C)C(O)C78OC(CC(C)C7C6(C)CC5)C(O8)C(O)(C)C)C(O)C1O	530	True	True	False		False	False	null	null	94.8	null	null	null	null	2580.62	QC1-R001	636.4314:6029 637.43475:5866 638.43811:0	591.30975:262 591.81036:384 619.42578:367 620.42944:271	478834	31103.840625	655774	680238	1184451	1158746	963860	943827	1049752	1061933	814480	788604	1093934	1113222	1113106	1116654	711033	693327
3166	15.852	671.46198	(3S,6R,9S,12R,15S,18R)-3-butan-2-yl-4,10,16-trimethyl-6,9,12,15,18-penta(propan-2-yl)-1,7,13-trioxa-4,10,16-triazacyclooctadecane-2,5,8,11,14,17-hexone	[M+H]+		0.776	True	null	671.45892	C34H59N3O9	Cyclic depsipeptides	UQCSETXJXJTMKO-HLRZJIOYSA-N	O=C1OC(C(=O)N(C)C(C(=O)OC(C(=O)N(C)C(C(=O)OC(C(=O)N(C)C1C(C)C)C(C)C)C(C)CC)C(C)C)C(C)C)C(C)C	530	True	True	False		False	False	null	null	99.9	null	null	null	null	15.41	QC1-R001	671.46204:19794 672.46539:18634 673.46875:6578	301.19522:255 639.43372:273 653.45135:287 655.41937:650 671.4613:30707 671.914:439	3068970	1605742	1172984	1231443	515207	495155	726280	734282	617953	626293	749693	738566	374192	404450	916028	941727	982038	1012824
3807	2.478	788.29675	[(2R,3R,4S,5R,6R)-6-[2-(3,4-dihydroxyphenyl)ethoxy]-2-(hydroxymethyl)-5-[(2S,3R,4R,5R,6S)-3,4,5-trihydroxy-6-methyloxan-2-yl]oxy-4-[(3R,4R,5R,6S)-3,4,5-trihydroxy-6-methyloxan-2-yl]oxyoxan-3-yl] (E)-3-(3,4-dihydroxyphenyl)prop-2-enoate	[M+H]+		0.293	True	null	788.29712	C35H46O19	Oligosaccharides	IGQSSJMCEJLHAO-VSMQRMHTSA-N	O=C(OC1C(OC(OCCC2=CC=C(O)C(O)=C2)C(OC3OC(C)C(O)C(O)C3O)C1OC4OC(C)C(O)C(O)C4O)CO)C=CC5=CC=C(O)C(O)=C5	530	True	True	False		False	False	null	null	100	null	null	null	null	445.92	QC1-R002	788.29797:5683 789.30132:0 790.30468:0	386.1181:328 487.14859:350 505.16241:1387 506.16541:349 523.17261:973 788.29865:2043	23676	23998	209643	204178	1051.84091796875	1051.84091796875	118920	116714	108940	116027	1051.84091796875	1051.84091796875	90920	101036	203145	211764	115845	106625
4262	1.257	919.28973	[3,4-dihydroxy-5-[2-methylidene-4-[(2R,3R,4S,5S,6R)-3,4,5-trihydroxy-6-[[2-methylidene-4-[(2R,3R,4S,5S,6R)-3,4,5-trihydroxy-6-[(4-hydroxy-2-methylidenebutanoyl)oxymethyl]oxan-2-yl]oxybutanoyl]oxymethyl]oxan-2-yl]oxybutanoyl]oxyoxan-2-yl]methyl 4-hydroxy-2-methylidenebutanoate	[M+H]+	adduct linked to 4324_[M+Na]+	0.828	True	null	919.28436	C38H56O23	Saccharolipids	AEUAVVIPDJTEFS-YJCYQKNWSA-N	O=C(OCC1OCC(OC(=O)C(=C)CCOC2OC(COC(=O)C(=C)CCOC3OC(COC(=O)C(=C)CCO)C(O)C(O)C3O)C(O)C(O)C2O)C(O)C1O)C(=C)CCO	530	True	True	False		False	False	null	null	99.9	null	null	null	null	1989.23	QC1-R002	919.28851:4885 920.29186:8666 921.29522:0	163.05931:264	357787	298905	1344096	1327145	982017	931579	768385	755629	717730	639144	1084504	1072670	366489	347843	511986	510826	670628	657884
2167	20.518	549.28052	1-[2,4,6-trihydroxy-3-[7-hydroxy-2-(4-hydroxyphenyl)-3,4-dihydro-2H-chromen-4-yl]phenyl]dodecan-1-one	[M+H]+	similar chromatogram in higher mz_2465; similar chromatogram in higher mz_2442	0.845	True	null	549.28192	C33H40O7		JGXZVDAPLSTBGZ-UHFFFAOYSA-N	O=C(C1=C(O)C=C(O)C(=C1O)C2C3=CC=C(O)C=C3OC(C4=CC=C(O)C=C4)C2)CCCCCCCCCCC	530	True	True	False		False	False	null	null	100	null	null	null	null	805.71	QC1-R002	549.28046:4853 550.28381:6977 551.28717:0	549.28137:1672 549.36157:286	142589	466116	59804	68315	39049	42003	446327	455593	392138	405574	39097	44235	1965277	1991877	314111	313896	177880	175259
398	16.214	297.25049	2-(7-methoxy-2-oxochromen-8-yl)-3-methylbut-2-enal	[M+H]+	similar chromatogram in higher mz_2194; similar chromatogram in higher mz_3267; similar chromatogram in higher mz_3359	0.983	True	null	297.24466	C15H14O4	Coumarins and derivatives	PBAZKMWQUBDDLZ-UHFFFAOYSA-N	O=CC(C1=C(OC)C=CC=2C=CC(=O)OC21)=C(C)C	530	True	True	False		False	False	null	null	93.3	null	null	null	null	1019.9	QC1-R001	297.26321:5817 298.26656:0 299.26992:0	297.26456:651	556179	32855.96875	489967	436584	550683	525361	494543	509044	494950	514489	484933	476889	503492	505819	480643	488576	500420	453553
357	11.192	288.30063	2',5'-Dihydroxy-4-Methoxychalcone	[M+H]+	adduct linked to 464_[M+Na]+; adduct linked to 566_[M+ACN+H]+	1	True	null	288.30463	C16H14O4	2'-Hydroxychalcones	FUQGIYDZGLORRC-XBXARRHUSA-N	O=C(C=CC1=CC=C(OC)C=C1)C2=CC(O)=CC=C2O	530	True	True	False		False	False	null	null	98.7	null	null	null	null	226.37	QC1-R002	288.31284:57292 289.31619:16880 290.31955:0	106.09937:1455 270.30151:1553 288.31302:121978	3457104	3669465	864335	1582327	1902867	2276204	2558142	2829919	2920610	3087793	3201895	3501960	3735428	3267830	3817272	3656082	3607094	3455668
765	13.124	365.23508	2-[(2E)-3,7-dimethylocta-2,6-dienyl]-3-methoxy-5-(2-phenylethyl)phenol	[M+H]+		0.759	True	null	365.2475	C25H32O2	Stilbenes	ZDSBUUDXDQSCSK-DEDYPNTBSA-N	OC=1C=C(C=C(OC)C1CC=C(C)CCC=C(C)C)CCC=2C=CC=CC2	530	True	True	False		False	False	null	null	96.6	null	null	null	null	35.44	QC1-R001	365.23428:3319 366.23763:0 367.24099:0	126.06733:958 262.23721:852 307.29395:925 365.25955:403 365.30212:7038	192774	7702.94921875	145806	154294	81144	88653	118474	137595	118319	127827	124783	132917	81668	84711	147731	147862	162077	163799
2956	20.975	643.28583	6-(furan-3-yl)-6,8,12,16,21-pentahydroxy-7,15-dimethyl-9-oxo-3,17,19-trioxaheptacyclo[9.9.3.0?,??.0?,?.0?,?.0??,??.0??,??]tricosan-14-yl 2-methylbutanoate	[M+H]+		0.828	True	null	643.30371	C31H40O12	Limonoids	GSAWBDXYMSQMRT-UHFFFAOYSA-N	O=C(OC1CC(O)C23C4OCC5(C(O)CC2C1(C)C(O)O4)C3C(=O)C(O)C6(C)C(O)(C7=COC=C7)CC8OC856)C(C)CC	530	True	True	False		False	False	null	null	96.7	null	null	null	null	13019.05	QC1-R001	643.28711:69249 644.29046:116735 645.29382:40359	252.17966:262 414.30136:264 643.28546:31420 643.50275:641 643.57336:388 643.7052:302 643.77228:423	6470146	4719522	7906554	7160966	8378248	7700056	6149799	5779824	7088862	7097096	6635412	6472622	6009436	6026524	6963830	6929877	5770756	5726332
4278	5.163	925.27667	7-[(2S,3R,4S,5S,6R)-4,5-dihydroxy-6-(hydroxymethyl)-3-[(2S,3R,4R,5R,6S)-3,4,5-trihydroxy-6-methyloxan-2-yl]oxyoxan-2-yl]oxy-5-hydroxy-2-(4-hydroxyphenyl)-3-[(2S,3R,4S,5S,6R)-3,4,5-trihydroxy-6-[[(2S,3R,4R,5R,6S)-3,4,5-trihydroxy-6-methyloxan-2-yl]oxymethyl]oxan-2-yl]oxychromen-4-one	[M+H]+		0.741	True	null	925.25842	C39H50O24	Flavonoid-7-O-glycosides	UKLPMOHKLUPGON-JEXZMAAQSA-N	O=C1C(OC2OC(COC3OC(C)C(O)C(O)C3O)C(O)C(O)C2O)=C(OC4=CC(OC5OC(CO)C(O)C(O)C5OC6OC(C)C(O)C(O)C6O)=CC(O)=C14)C=7C=CC(O)=CC7	530	True	True	False		False	False	null	null	98.2	null	null	null	null	2342.45	QC1-R002	925.27618:3410 926.27953:6408 927.28289:0	925.27582:2598	569678	299435	964557	982679	831900	820356	954798	932292	966026	968612	971176	963856	803465	796097	924698	926958	778369	800007
641	16.147	341.29095	CUDA* (internal standard)	[M+Na]+	adduct linked to 518_[M+H]+; similar chromatogram in higher mz_1327; adduct linked to 516_[M+H]+	0.983	True	null	341.2775	C19H36N2O3		HPTJABJPZMULFH-UHFFFAOYSA-N	O=C(O)CCCCCCCCCCCN=C(O)NC1CCCCC1	530	True	True	False		False	False	null	null	96.5	null	null	null	null	401.09	QC1-R002	341.2908:2275 342.29415:0 343.29751:0	341.25604:256 341.29025:863	15204.61875	217931	195796	195713	216892	222136	221923	210159	213214	208610	199180	202197	202843	211747	208297	206665	182383	188976
2560	16.613	595.39038	destruxin A	[M+H]+	ion correlated with 2706; ion correlated with 2703; ion correlated with 2568; ion correlated with 2432; ion correlated with 2436; ion correlated with 2319; ion correlated with 2318	0.69	True	null	595.38135	C29H47N5O7	Cyclic depsipeptides	XIYSEKITPHTMJT-UHFFFAOYSA-N	O=C1OC(C(=O)N2CCCC2C(O)=NC(C(=O)N(C)C(C(=O)N(C)C(C(O)=NCC1)C)C(C)C)C(C)CC)CC=C	530	True	True	False		False	False	null	null	99	null	null	null	null	1430.02	QC1-R001	595.38965:8724 596.393:8204 597.39636:27618	117.10587:284 133.10126:2553 177.12982:994 250.57875:265 283.19568:273 327.22623:785 341.36362:268 385.39282:263 579.51337:707	883459	88380	439021	419956	726095	712215	571796	574616	676750	676624	760996	755420	647436	653694	622677	623471	416357	422827
1087	13.66	415.2388	methyl (Z)-5-[(1R,4aR,8aR)-5,5,8a-trimethyl-2-methylidene-3,4,4a,6,7,8-hexahydro-1H-naphthalen-1-yl]-3-(acetyloxymethyl)pent-2-enoate	[M+H]+	adduct linked to 1251_[M+Na]+	0.81	True	null	415.2225	C23H36O4	Diterpenoids	FALZOOWSJAQSFX-OATHEDFASA-N	O=C(OC)C=C(COC(=O)C)CCC1C(=C)CCC2C(C)(C)CCCC12C	530	True	True	False		False	False	null	null	94.6	null	null	null	null	430.93	QC1-R001	415.23914:31948 416.24249:30161 417.24585:6960	119.10041:9300 120.10531:489 415.23825:663	2175618	78463.3	1108722	1111567	846270	848992	1475843	1414860	850530	851308	1477954	1478904	1235964	1263632	962704	956341	1007576	997509
1399	16.246	457.29959	Oleanoic Acid	[M+H]+	similar chromatogram in higher mz_2194	0.828	True	null	457.30469	C30H48O3	Triterpenoids	MIJYXULNPSFWEK-LGSDIRQTSA-N	O=C(O)C12CCC(C)(C)CC2C3=CCC4C5(C)CCC(O)C(C)(C)C5CCC4(C)C3(C)CC1	530	True	True	False		False	False	null	null	99.6	null	null	null	null	23.09	QC1-R001	457.30008:3815 458.30343:0 459.30679:0	457.30191:1165	622797	18030.21875	270687	309863	205110	202154	255860	245996	219216	221305	243084	246938	180302	181984	287290	300817	316790	343047
296	10.232	274.29672	Palmitic Acid	[M+H]+	similar chromatogram in higher mz_528	1	True	null	274.27411	C16H32O2	Long-chain fatty acids	IPCSVZSSVZVIGE-UHFFFAOYSA-N	O=C(O)CCCCCCCCCCCCCCC	530	True	True	False		False	False	null	null	90.1	null	null	null	null	2316.65	QC1-R001	274.29694:149636 275.30029:113557 276.30365:11407	102.10561:1060 106.10031:5454 230.26804:950 256.28455:6557 257.28622:374 274.2388:413 274.29684:367702	7947264	1084923	705245	701376	542705	555464	645893	642069	711207	705775	575282	580732	598777	600220	558335	563692	609661	617613
431	14.983	304.32333	Pangamic Acid Sodium	[M+H-H2O]+	adduct linked to 535_[M+H]+	0.966	True	null	304.34125	C10H18NNaO8	Alpha amino acid esters	MKVDFFROCUECAJ-CKDSBIORSA-M	[Na+].O=C([O-])C(O)C(O)C(O)C(O)COC(=O)CN(C)C	530	True	True	False		False	False	null	null	94.1	null	null	null	null	808.19	QC1-R002	304.32379:3369 305.32714:0 306.3305:0	212.25812:425 304.32297:10184	305627	318015	980162	1032175	988172	986995	1031911	1013094	926478	964190	943537	949488	916800	932803	965000	879798	884287	906873
4052	17.394	843.52533	SPIRAMYCIN	[M+H]+		0.81	True	null	843.5213	C43H74N2O14	Aminoglycosides	ACTOXUHEUCPTEW-JMRHEKERSA-N	O=CCC1CC(C)C(OC2OC(C)C(N(C)C)CC2)C=CC=CCC(OC(=O)CC(O)C(OC)C1OC3OC(C)C(OC4OC(C)C(O)C(O)(C)C4)C(N(C)C)C3O)C	530	True	True	False		False	False	null	null	99.9	null	null	null	null	3313.79	QC1-R001	843.5246:34301 844.52795:56822 845.53131:32473	721.44324:351 843.52417:3542	3884819	1329393	3521351	3552331	848076	834442	1247184	1241655	1500429	1527483	1822493	1750360	345430	336182	1424137	1339657	1904612	1924950
92	0.915	198.95105	Syringic Acid	[M+Na]+	adduct linked to 52_[M+H-H2O]+; similar chromatogram in higher mz_558; similar chromatogram in higher mz_1085; similar chromatogram in higher mz_1410; similar chromatogram in higher mz_175	1	True	null	198.97746	C9H10O5	Gallic acid and derivatives	JMSVCTWVEWCHDZ-UHFFFAOYSA-N	O=C(O)C1=CC(OC)=C(O)C(OC)=C1	530	True	True	False		False	False	null	null	93.7	null	null	null	null	6893.4	QC1-R002	198.95944:38725 199.96279:23506 200.96615:26384	124.95455:6668 154.96727:4865 170.96103:351 198.95938:4977	1699215	1860206	2772734	2747539	2907183	2898036	2409471	2916615	3211922	3227766	3292740	3328794	3108156	3090783	2904848	2913250	3069412	3046212
2077	15.07	539.34998	FUSIDIC ACID	[M+Na]+	adduct linked to 1722_[M+H-H2O]+	0.81	True	null	539.33429	C31H48O6	Steroid esters	IECPWNUMDGFDKC-MZJAQBGESA-N	O=C(O)C(=C1C(OC(=O)C)CC2(C)C1CC(O)C3C4(C)CCC(O)C(C)C4CCC32C)CCC=C(C)C	530	True	True	False		False	False	null	null	96.2	null	null	null	null	8334.75	QC1-R001	539.3493:14396 540.35265:13284 541.35601:0	105.08535:394 539.24255:819 539.34906:136737	1443370	219354	1532800	1537225	4557874	4532374	4065886	4041210	4541164	4602049	2421621	2355894	5650555	5748368	4354070	4359070	2293862	2310526
443	1.317	307.02057	4,5-dihydroxy-9,10-dioxo-9,10-dihydroanthracene-2-carboxylic acid	[M+H]+		0.603	True	4.85	307.01999	C15H8O6	Anthracenecarboxylic acids	FCDLCPWAQCPTKC-UHFFFAOYSA-N	O=C(O)C1=CC(O)=C2C(=O)C=3C(O)=CC=CC3C(=O)C2=C1	530	True	True	False		False	False	null	null	100	99.9	null	null	null	1102.86	QC1-R002	307.02084:5168 308.02419:0 309.02755:0	110.98626:259 154.9809:398 172.99318:1855	247891	316211	385235	383674	768233	712840	415336	424152	616579	583252	934976	936674	636861	615095	241685	755249	585311	284153
371	11.319	291.20566	Epiandrosterone	[M+H]+	adduct linked to 293_[M+H-H2O]+	0.879	True	null	291.21469	C19H30O2	Androgens and derivatives	QGXBDMJGAMFCBF-LUJOEAJASA-N	O=C1CCC2C3CCC4CC(O)CCC4(C)C3CCC12C	530	True	True	False		False	False	null	null	99.8	null	null	null	null	136.7	QC1-R002	291.21796:6674 292.22131:0 293.22467:0	111.09618:327 151.09235:420 189.14717:261 197.13358:354 207.15654:872 215.15912:318 233.17401:887 291.21921:1719	116528	384324	316528	312994	146003	140436	213993	227192	215298	233074	182347	171749	97108	102220	275228	266710	207386	206223
80	2.66	188.08908	3-Amino-Beta-Pinene	[M+H]+		1	True	null	188.12004	C10H18ClN	Bicyclic monoterpenoids	SQSDBXYJKLVZJR-UHFFFAOYSA-N	Cl.C=C1C(N)CC2CC1C2(C)C	530	True	True	False		False	False	null	null	82.6	null	null	null	null	833.94	QC1-R001	188.08914:7585 189.09249:0 190.09585:0	117.08353:286 118.08031:2007 142.07986:464 143.09068:310 144.0974:1938 146.07596:6565 170.07602:447 188.08943:1718	113607	73621	332015	323795	154845	144981	400233	414307	409094	393096	219238	217974	560554	536106	271696	284746	241866	245464
100	3.272	205.13335	3,5-dihydroxydecanoic acid	[M+H-H2O]+	adduct linked to 134_[M+H]+	0.983	True	null	205.14343	C10H20O4	Medium-chain hydroxy acids and derivatives	WQZRAWSNEARGPQ-UHFFFAOYSA-N	O=C(O)CC(O)CC(O)CCCCC	530	True	True	False		False	False	null	null	99.9	null	null	null	null	616.56	QC1-R001	205.14149:5557 206.14484:0 207.1482:0	121.07983:5225 205.14101:1738	155984	70376	272864	270568	275598	243195	376278	361660	430782	386088	463180	443978	464658	450235	265407	267087	332779	318508
639	7.937	341.23615	andrograpanin	[M+Na]+		0.552	True	8.17	341.20999	C20H30O3	Diterpene lactones	WKKBRRFSRMDTJB-JYBIWHBTSA-N	O=C1OCC=C1CCC2C(=C)CCC3C(C)(CO)CCCC23C	430	True	True	True		False	False	null	null	80.4	100	84	79.1	50	389.86	QC1-R002	341.23566:3726 342.23901:0 343.24237:0	135.09435:297 189.14362:258 341.23575:5524	153557	79000	342396	336774	59654	50279	86766	75037	67349	72498	125136	130956	34142	15801	133594	141353	180751	200530
871	6.206	384.2308	3-[2-(6,7-dihydroxy-1,2,4a-trimethylspiro[3,4,6,7,8,8a-hexahydro-2H-naphthalene-5,2'-oxirane]-1-yl)ethyl]-2-hydroxy-2H-furan-5-one	[M+H]+	ion correlated with 1220	0.81	True	null	384.23804	C20H30O6	Butenolides	QMWJARHMJRTJMQ-UHFFFAOYSA-N	O=C1OC(O)C(=C1)CCC2(C)C(C)CCC3(C)C2CC(O)C(O)C43OC4	530	True	True	False		False	False	null	null	99	null	null	null	null	466.12	QC1-R002	384.23102:3426 385.23437:0 386.23773:0	136.07681:1223 148.07751:398 162.09474:3004 163.09836:450 188.07402:1375 192.06918:969 206.08653:2028 234.08316:2107 252.09425:35725 253.09625:2522 384.14053:2023	6007.465625	309780	101466	108206	190099	188219	169673	164301	184231	183677	148067	147654	196229	194500	208365	215670	115008	122075
401	2.165	298.10855	(3,4,5-trihydroxy-6-methyloxan-2-yl) 2-(methylamino)benzoate	[M+H]+		0.983	True	null	298.12851	C14H19NO6	Hexoses	XLGJBANZFAQPOK-UHFFFAOYSA-N	O=C(OC1OC(C)C(O)C(O)C1O)C=2C=CC=CC2NC	530	True	True	False		False	False	null	null	98.7	null	null	null	null	765.11	QC1-R002	298.12054:5707 299.12389:0 300.12725:0	136.07707:12833 137.08084:475 145.04793:399	12823.64375	196941	286142	275851	272015	262637	417969	395172	435437	434256	149653	148244	440316	448086	315419	328049	292849	297723
119	2.025	215.0278	Scopoletin	[M+H]+		0.793	True	null	215.03148	C10H8O4	7-hydroxycoumarins	RODXRVNMMDRFIK-UHFFFAOYSA-N	O=C1OC=2C=C(O)C(OC)=CC2C=C1	530	True	True	False		False	False	null	null	99.6	null	null	null	null	180.42	QC1-R001	215.03609:7830 216.03944:0 217.0428:0	140.93256:3221 170.94452:1135 214.93764:588	401984	12588.22109375	461409	1537638	252700	244418	481215	484642	723185	722203	278511	289968	177819	167341	314538	323096	1071281	1041683
2988	4.384	647.1908	5-hydroxy-2-(4-methoxyphenyl)-3-[(2S,3R,4S,5S,6R)-3,4,5-trihydroxy-6-(hydroxymethyl)oxan-2-yl]oxy-7-[(2S,3R,4R,5R,6S)-3,4,5-trihydroxy-6-methyloxan-2-yl]oxychromen-4-one	[M+H]+		0.414	True	null	647.21356	C28H32O15	Flavonoid-7-O-glycosides	OFKKUHQXUNAUKP-CQNMNSRFSA-N	O=C1C(OC2OC(CO)C(O)C(O)C2O)=C(OC3=CC(OC4OC(C)C(O)C(O)C4O)=CC(O)=C13)C=5C=CC(OC)=CC5	530	True	True	False		False	False	null	null	94.5	null	null	null	null	490.95	QC1-R002	647.19183:2384 648.19518:0 649.19854:0	163.06099:259	115997	188964	359516	346861	6503.4921875	6503.4921875	212278	199912	193790	181928	6503.4921875	6503.4921875	72265	73409	195096	207409	197501	192133
2403	6.8	577.23578	Pantethine	[M+H]+		0.707	True	null	577.23358	C22H42N4O8S2	Beta amino acids and derivatives	DJWYOLJPSHDSAL-UHFFFAOYSA-N	OC(=NCCSSCCN=C(O)CCN=C(O)C(O)C(C)(C)CO)CCN=C(O)C(O)C(C)(C)CO	530	True	True	False		False	False	null	null	99.9	null	null	null	null	1407.71	QC1-R001	577.23621:7053 578.23956:10684 579.24292:0	177.0705:356 325.12793:2378 326.13095:471 577.23535:10247	519545	20220.896875	564751	546641	604799	607673	496129	491341	566131	560532	985986	971839	625242	611717	466458	465103	438985	428541
2543	20.51	593.30817	GENTAMICIN SULFATE	[M+H]+	adduct linked to 2744_[M+Na]+	0.81	True	null	593.31744	C21H45N5O11S	Aminocyclitol glycosides	NWQISSNHRDDWRM-UHFFFAOYSA-N	O=S(=O)(O)O.OC1C(OCC(O)(C)C1NC)OC2C(O)C(OC3OC(CCC3N)C(NC)C)C(N)CC2N	530	True	True	False		False	False	null	null	99	null	null	null	null	16053.72	QC1-R002	593.3089:102683 594.31225:104400 595.31561:22181	217.09502:269 431.21686:324 446.23727:432 460.25122:428 461.26065:717 506.25635:284 533.28613:5186 534.28894:2663 547.29736:277 565.31519:698 593.30762:89737	1251867	10986047	2494693	2674903	4774055	4929528	9723464	9874214	7419896	7501402	3822178	3778961	12304468	12604060	6225763	6215110	5790898	5837598
180	2.162	242.11069	(E,2S,3R)-5-[3-hydroxy-2-(hydroxymethyl)phenyl]pent-4-ene-2,3-diol	[M+H]+	similar chromatogram in higher mz_401	0.983	True	null	242.13867	C12H16O4	Cinnamyl alcohols	MCAIMPGCWVIODY-PHTUBKJSSA-N	OC1=CC=CC(C=CC(O)C(O)C)=C1CO	530	True	True	False		False	False	null	null	93.9	null	null	null	null	599.26	QC1-R002	242.12097:4448 243.12432:0 244.12768:0	224.10918:300 242.12074:2368	18088.7	200788	375593	335151	341891	269664	301505	310447	255314	244979	283498	283986	271644	259899	352893	340883	388203	379840
680	10.503	349.22339	2-[4a-methyl-8-methylidene-4-(3-methylpentanoyloxy)-1,2,3,4,5,6,7,8a-octahydronaphthalen-2-yl]prop-2-enoic acid	[M+H]+	adduct linked to 455_[M+H-H2O]+	0.776	True	null	349.23734	C21H32O4	Eudesmane, isoeudesmane or cycloeudesmane sesquiterpenoids	QVSFEOQJKPOOHP-UHFFFAOYSA-N	O=C(O)C(=C)C1CC(OC(=O)CC(C)CC)C2(C)CCCC(=C)C2C1	430	True	True	True		False	False	null	null	81.1	null	79.5	76.5	50	12.94	QC1-R002	349.22345:7598 350.2268:0 351.23016:0	225.13:1140 261.16718:770 349.22324:15124 349.29144:302	419720	370223	665148	595548	367275	345824	786035	734946	799790	781055	228191	231138	383374	426090	1001890	1036218	560451	538377
364	7.658	289.20245	2-decyl-3-hydroxypentanedioic acid	[M+H]+		0.534	True	null	289.20093	C15H28O5	Long-chain fatty acids	KOLGVIJQEZBWIQ-UHFFFAOYSA-N	O=C(O)CC(O)C(C(=O)O)CCCCCCCCCC	530	True	True	False		False	False	null	null	99.9	null	null	null	null	98.87	QC1-R002	289.20312:1765 290.20648:0 291.20984:0	229.17749:503 233.13937:687 289.20267:1263	74408	88296	80136	84223	516.95712890625	516.95712890625	516.95712890625	5170	516.95712890625	516.95712890625	10676	516.95712890625	516.95712890625	516.95712890625	22351	23235	58968	54845
177	0.904	241.01495	Cystine	[M+H]+		1	True	null	241.03113	C6H12N2O4S2	Cysteine and derivatives	LEVWYRKDKASIDU-UHFFFAOYSA-N	O=C(O)C(N)CSSCC(N)C(=O)O	530	True	True	False		False	False	null	null	99.3	null	null	null	null	1101.75	QC1-R001	241.02505:5297 242.0284:8588 243.03176:13573	241.17578:516	248794	250926	430595	401288	305980	302644	370124	423752	478111	466796	432602	439591	515100	499855	405395	416113	381925	376799
381	3.712	293.12256	1-allyl-2-hydroxy-7,8,9,10-tetrahydroazepino[2,1-b]quinazolin-12(6H)-one	[M+H]+		0.966	True	5.7	293.13	C16H18N2O2	Quinazolines	NYOGAOMLDBVPKF-UHFFFAOYSA-N	O=C1C2=C(N=C3N1CCCCC3)C=CC(O)=C2CC=C	530	True	True	False		False	False	null	null	98.9	100	null	null	null	645.05	QC1-R002	293.12256:3247 294.12591:0 295.12927:0	256.98956:311	157618	177382	189416	201084	193663	193712	335795	334622	451847	494185	217384	221266	401019	398441	247791	232192	386101	371410
591	12.391	333.22784	5-[2-(furan-3-yl)ethyl]-8-hydroxy-5,6,8a-trimethyl-3,4,4a,6,7,8-hexahydronaphthalene-1-carboxylic acid	[M+Na]+	adduct linked to 468_[M+H]+	0.69	True	null	333.20602	C20H28O4	Colensane and clerodane diterpenoids	XWKYXEIGWQYOCY-UHFFFAOYSA-N	O=C(O)C1=CCCC2C1(C)C(O)CC(C)C2(C)CCC3=COC=C3	530	True	True	False		False	False	null	null	91	null	null	null	null	126.16	QC1-R001	333.22775:17073 334.2311:0 335.23446:0	256.99847:272 277.12442:369 333.12793:4280 333.19064:3925 333.22794:10315	1285718	465376	746943	618482	761155	751133	997094	941694	1086278	1134834	691450	693837	914087	930782	1058077	1046108	898645	887271
239	9.995	261.13162	2-(4-oxoquinazolin-3(4H)-yl)ethyl isobutyrate	[M+H]+		0.983	True	3.98	261.13	C14H16N2O3	Quinazolines	DXZNCVRUZDRWLR-UHFFFAOYSA-N	O=C(OCCN1C=NC=2C=CC=CC2C1=O)C(C)C	430	True	True	True		False	False	null	null	86.1	99.8	75	75	100	470.05	QC1-R002	261.13177:3035 262.13512:0 263.13848:0	261.13242:2753	11096.59296875	110966	304927	285195	278822	277597	248544	256404	265691	274494	259307	265115	280267	268583	262042	274583	289199	266052
285	9.876	271.21042	Baicalein	[M+H]+		0.983	True	null	271.19943	C15H10O5	Flavones	FXNFHKRTJBSTCS-UHFFFAOYSA-N	O=C1C=C(OC2=CC(O)=C(O)C(O)=C12)C=3C=CC=CC3	530	True	True	False		False	False	null	null	97.6	null	null	null	null	329.83	QC1-R001	271.21036:45051 272.21371:19437 273.21707:0	271.20999:96136	2646058	264605.85	5343899	5136596	4856128	4985328	4797901	5021986	4801962	4696073	4853624	4804932	4807216	4697003	5074634	4821546	5079891	4762306
298	1.69	275.03116	Bellidifolin	[M+H]+		0.914	True	5.06	275.04999	C14H10O6	Xanthones	JDIORNFCMMYMLF-UHFFFAOYSA-N	O=C1C2=C(O)C=C(OC)C=C2OC=3C(O)=CC=C(O)C13	430	True	True	True		False	False	null	null	83.8	99.9	75	75	100	686.22	QC1-R001	275.03082:5133 276.03417:0 277.03753:0	275.13275:360	311465	305672	175955	178861	23858	23535	235149	240829	250992	255796	59385	58444	146427	172687	114789	158054	144892	163055
348	4.597	285.15424	Oxysophocarpine	[M+Na]+	similar chromatogram in higher mz_570; similar chromatogram in higher mz_1098; similar chromatogram in higher mz_1831; similar chromatogram in higher mz_2709; similar chromatogram in higher mz_4088; similar chromatogram in higher mz_4191; similar chromatogram in higher mz_4319; similar chromatogram in higher mz_4337; similar chromatogram in higher mz_4462; similar chromatogram in higher mz_2702; …	0.983	True	4.46	285.14999	C15H22N2O2	Matrine alkaloids	QMGGMESMCJCABO-LHDUFFHYSA-N	O=C1C=CCC2N1CC3CCC[N+]4([O-])CCCC2C34	430	True	True	True		False	False	null	null	86	100	75	75	100	1342.59	QC1-R001	285.15378:7430 286.15713:5404 287.16049:0	285.15005:337	530228	16039.85625	550936	566487	471932	479502	360918	355808	902579	910547	282514	259241	502188	510682	596694	597114	691343	696279
362	14.645	289.177	(2S,3S)-3,5,7-trihydroxy-2-(4-hydroxyphenyl)-2,3-dihydrochromen-4-one	[M+H]+	similar chromatogram in higher mz_4516; similar chromatogram in higher mz_4510	0.862	True	null	289.19086	C15H12O6	Flavanonols	PADQINQHPQKXNL-CABCVRRESA-N	O=C1C=2C(O)=CC(O)=CC2OC(C3=CC=C(O)C=C3)C1O	530	True	True	False		False	False	null	null	96	null	null	null	null	310.67	QC1-R001	289.17651:2849 290.17986:0 291.18322:0	289.18073:370 289.19891:507 289.23715:375 289.31409:472	243188	24117.4203125	355802	329962	302702	298318	306232	241174	301627	289345	284390	278246	274373	277837	299094	292562	298102	285052
461	7.365	310.16522	Piperanine	[M+Na]+	adduct linked to 356_[M+H]+	1	True	null	310.14136	C17H21NO3	Benzodioxoles	QHWOFMXDKFORMO-XVNBXDOJSA-N	O=C(C=CCCC1=CC=C2OCOC2=C1)N3CCCCC3	430	True	True	True		False	False	null	null	81.2	null	88	73.9	50	622.06	QC1-R001	310.16489:3327 311.16824:0 312.1716:0	310.16513:1784	215322	220628	164190	164075	196573	198350	326233	328382	160388	170300	362133	362802	94120	102650	178649	173476	253079	246337
2095	23.797	541.15137	(2R,3R)-3,5-dihydroxy-2-(4-hydroxyphenyl)-8-(3-methylbut-2-en-1-yl)-7-(((2S,3R,4S,5S,6R)-3,4,5-trihydroxy-6-(hydroxymethyl)tetrahydro-2H-pyran-2-yl)oxy)chroman-4-one	[M+Na]+	adduct linked to 1892_[M+H]+	0.862	True	5.03	541.16998	C26H30O11	Flavonoid-7-O-glycosides	GRDZTDZJQRPNCN-YIANMRPHSA-N	O=C1C2=C(O)C=C(OC3OC(CO)C(O)C(O)C3O)C(=C2OC(C4=CC=C(O)C=C4)C1O)CC=C(C)C	430	True	True	True		False	False	null	null	83.8	98.3	81.5	79.9	66.7	1555.6	QC1-R002	541.15173:6586 542.15508:12916 543.15844:8693	313.23605:345 508.13379:722 541.15118:10966 541.30762:268	29169.73125	291697	802830	831998	836959	862517	898717	762712	849625	755382	737421	785739	708092	820800	715914	723084	734821	728428
490	15.02	315.21735	4-hydroxy-6-[2-(2-methyl-1,2,4a,5,6,7,8,8a-octahydronaphthalen-1-yl)ethyl]oxan-2-one	[M+Na]+	adduct linked to 303_[M+H-H2O]+	0.914	True	null	315.21246	C18H28O3	Delta valerolactones	XQUGJIFOYBNDBQ-UHFFFAOYSA-N	O=C1OC(CCC2C(C=CC3CCCCC32)C)CC(O)C1	530	True	True	False		False	False	null	null	99.5	null	null	null	null	2906.87	QC1-R001	315.21738:17772 316.22073:13989 317.22409:0	315.21689:23704	1673093	486866	659676	718295	727890	724720	1094928	1095662	1217089	1234617	690289	673080	931902	900376	1200782	1228391	914294	1007264
543	9.382	324.18173	heliocurassavicine n-oxyde	[M+Na]+	adduct linked to 419_[M+H]+	0.776	True	3.59	324.17999	C15H27NO5	Pyrrolizidines	DLNWZIVYKQXLTN-YOPIWALVSA-N	O=C(OCC1CC[N+]2([O-])CCCC12)C(O)(C(O)C)C(C)C	430	True	True	True		False	False	null	null	86.1	99.8	75	75	100	5863.68	QC1-R001	324.18127:31816 325.18462:22125 326.18798:0	324.18155:80831	770978	357545	1615216	1611911	1561503	1589060	2065425	2046868	3459551	3477189	1022619	1008363	5097532	5152908	2564188	2527412	1965571	1925938
808	3.61	373.20911	17-Hydroxyisolathyrol	[M+Na]+		0.655	True	6.79	373.20001	C20H30O5	Diterpenoids	XKXYJTIBKZGIPR-GLPNUTAPSA-N	O=C1C(=CC2C(CC=C(CO)C(O)C3C(O)C(C)CC13O)C2(C)C)C	430	True	True	True		False	False	null	null	84.6	99.9	71.8	75	100	593.86	QC1-R001	373.20837:6069 374.21172:0 375.21508:0	329.18262:503 373.20837:10020	301408	8486.3828125	330326	315450	285311	263061	352569	350735	569659	640874	866705	820690	802614	835213	333210	324440	293542	287130
614	13.796	337.25989	14-hydroxy-14-(hydroxymethyl)-5,9-dimethyltetracyclo[11.2.1.0?,??.0?,?]hexadecane-5-carboxylic acid	[M+H]+		0.793	True	null	337.23734	C20H32O4	Kaurane diterpenoids	MRBLTWPEPGRXQN-UHFFFAOYSA-N	O=C(O)C1(C)CCCC2(C)C1CCC34CC(CCC32)C(O)(CO)C4	530	True	True	False		False	False	null	null	90.4	null	null	null	null	563.7	QC1-R002	337.25983:3250 338.26318:0 339.26654:0	337.09787:853 337.26083:1024	19250.8453125	268194	313657	305079	274205	281045	302818	273469	284969	260275	264163	265502	260682	260818	272036	275928	264920	240808
646	3.242	343.16092	Magnoflorine	[M+H]+		0.586	True	4.68	343.17001	C20H24NO4+	Aporphines	YLRXAIKMLINXQY-ZDUSSCGKSA-O	OC=1C(OC)=CC=C2C1C=3C(O)=C(OC)C=C4C3C(C2)[N+](C)(C)CC4	430	True	True	True		False	False	null	null	84	100	88	73.5	50	1675.57	QC1-R001	343.16086:16123 344.16421:0 345.16757:0	343.16089:30113 343.55811:286	445371	170866	790022	767048	642705	609229	898699	895277	957054	1196628	1485025	1534389	1333141	1393822	773233	788070	739395	717629
670	14.953	347.24454	Calycanthine	[M+H]+		0.69	True	4.52	347.22198	C22H26N4	Aminoquinolines and derivatives	XSYCDVWYEVUDKQ-LIKPIUCQSA-N	C=1C=CC2=C(C1)NC3N(C)CCC24C5NC=6C=CC=CC6C34CCN5C	430	True	True	True		False	False	null	null	82.4	99.5	75	75	100	99.01	QC1-R002	347.24615:2686 348.2495:0 349.25286:0	347.2453:1065	12591.83359375	253595	406232	389824	160890	156300	237702	234920	384438	370643	265869	260597	186048	188476	363109	353652	272075	269864
1046	4.706	409.20972	3-(2,4-dihydroxyphenyl)-7-hydroxy-6,8-bis(3-methylbut-2-enyl)-2,3-dihydrochromen-4-one	[M+H]+		0.638	True	null	409.19971	C25H28O5		QUBRRXBPXPHDJO-UHFFFAOYSA-N	O=C1C=2C=C(C(O)=C(C2OCC1C3=CC=C(O)C=C3O)CC=C(C)C)CC=C(C)C	430	True	True	True		False	False	null	null	85.1	null	88	79.1	50	111.03	QC1-R002	409.20981:20035 410.21316:0 411.21652:0	348.2402:251 409.13596:286 409.21002:101673	264237	2232061	616023	633480	610537	602315	658937	651843	764205	778406	1119546	1107631	803202	804472	535386	559707	622169	632247
678	3.491	349.20819	Ingenol	[M+H]+	adduct linked to 552_[M+H]+	0.879	True	6.27	349.20001	C20H28O5	Tigliane and ingenane diterpenoids	VEBVPUXQAPLADL-WOVWOYSOSA-N	O=C1C2C=C(CO)C(O)C3(O)C(O)C(=CC13C(C)CC4C2C4(C)C)C	430	True	True	True		False	False	null	null	85.7	100	75	75	100	4.01	QC1-R002	349.20804:2789 350.21139:0 351.21475:0	349.11526:2013 349.20978:1205	40891	109299	109885	112861	142021	142586	169284	151405	170571	172542	261130	257866	191015	201381	181652	172925	161402	146806
677	3.727	349.11426	(1R,5R)-8-oxo-N-(pyridin-3-yl)-4,5,6,8-tetrahydro-1H-1,5-methanopyrido[1,2-a][1,5]diazocine-3(2H)-carbothioamide	[M+Na]+		0.672	True	4.99	349.10999	C17H18N4OS	Cytisine and derivatives	ZDMLSSJRDUBJQS-STQMWFEESA-N	O=C1C=CC=C2N1CC3CN(C(=S)NC=4C=NC=CC4)CC2C3	430	True	True	True		False	False	null	null	86	100	75	75	100	610.39	QC1-R001	349.1142:3870 350.11755:0 351.12091:0	349.11923:510 349.20609:764	207007	98574	373932	262204	220361	213571	324163	414375	332658	333412	222494	302126	395897	370328	343586	354643	370001	386537
689	18.997	350.23758	9-hydroxy-7-(2-hydroxypropan-2-yl)-1,4a-dimethyl-2,3,4,9,10,10a-hexahydrophenanthrene-1-carboxylic acid	[M+H]+	similar chromatogram in higher mz_2007; similar chromatogram in higher mz_1911; similar chromatogram in higher mz_2064	0.724	True	null	350.23257	C20H28O4	Diterpenoids	ALGYTGOYQATWBA-UHFFFAOYSA-N	O=C(O)C1(C)CCCC2(C3=CC=C(C=C3C(O)CC12)C(O)(C)C)C	530	True	True	False		False	False	null	null	99.5	null	null	null	null	810.5	QC1-R001	350.23746:7986 351.24081:6247 352.24417:0	350.24008:448	764100	37569.39375	397121	407816	531205	527270	441453	430132	475940	467529	402467	399646	476041	473755	411688	404746	783206	782621
914	13.099	391.27219	methyl (1S)-7-hydroxy-7-methyl-1-[(2S,3R,4S,5S,6R)-3,4,5-trihydroxy-6-(hydroxymethyl)oxan-2-yl]oxy-4a,5,6,7a-tetrahydro-1H-cyclopenta[c]pyran-4-carboxylate	[M+Na]+	adduct linked to 698_[M+H-H2O]+	0.81	True	null	391.2663	C17H26O10	Iridoid O-glycosides	XBGJTRDIWPEIMG-YVAUHRMASA-N	O=C(OC)C1=COC(OC2OC(CO)C(O)C(O)C2O)C3C1CCC3(O)C	530	True	True	False		False	False	null	null	99.4	null	null	null	null	646.44	QC1-R001	391.27179:10144 392.27514:7613 393.2785:0	391.27362:3841 391.35632:1235	612773	507766	1033394	1023177	563703	571703	836727	834019	981982	992443	1183776	1198075	613364	608377	775603	761688	717282	725450
3813	6.394	789.48218	(2S,3R,4R,5R,6S)-2-{[(2R,3R,4S,5S,6R)-2-{[(2R,5S,7R,8S,10R,11R,14S,15R,16R)-5,16-dihydroxy-2,6,6,10,11-pentamethyl-14-(6-methylhepta-2,5-dien-2-yl)tetracyclo[8.7.0.0?,?.0??,??]heptadecan-8-yl]oxy}-4,5-dihydroxy-6-(hydroxymethyl)oxan-3-yl]oxy}-6-methyloxane-3,4,5-triol	[M+H]+	ion correlated with 4225; ion correlated with 1000	0.793	True	null	789.47589	C42H70O12	Triterpene saponins	QOMBXPYXWGTFNR-JBZRFGBVSA-N	OCC1OC(OC2CC3(C)C(CC(O)C4C(C(=CCC=C(C)C)C)CCC43C)C5(C)CCC(O)C(C)(C)C25)C(OC6OC(C)C(O)C(O)C6O)C(O)C1O	530	True	True	False		False	False	null	null	99.8	null	null	null	null	530.59	QC1-R001	789.48108:3561 790.48443:6200 791.48779:0	397.67432:261	259096	5515.872265625	151949	150525	276477	262068	218176	225069	256105	249894	235540	223515	275868	268347	267012	266323	153648	152248
1059	4.039	411.22556	Ingenol-5,20-acetonide	[M+Na]+		0.276	True	6.79	411.20999	C23H32O5	Ketals	ONMDPPVVEFWDOD-FMBNQKDMSA-N	O=C1C2C=C3COC(OC3C4(O)C(O)C(=CC14C(C)CC5C2C5(C)C)C)(C)C	430	True	True	True		False	False	null	null	81.2	100	88	65.4	50	363.8	QC1-R001	411.22574:3491 412.22909:0 413.23245:0	411.21786:1629	220233	132734	207069	158228	372089	403161	90376	158178	96266	160181	460075	469243	82645	90267	123712	147728	145647	112865
1099	4.621	417.19992	Colchicine	[M+H]+	similar chromatogram in higher mz_1555; similar chromatogram in higher mz_4320; similar chromatogram in higher mz_1800; similar chromatogram in higher mz_3626; similar chromatogram in higher mz_4464; similar chromatogram in higher mz_4541; similar chromatogram in higher mz_4371	0.983	True	null	417.202	C22H25NO6	Tropones	IAKHMKGGTNLKSZ-INIZCTEOSA-N	O=C1C=C2C(=CC=C1OC)C3=C(OC)C(OC)=C(OC)C=C3CCC2N=C(O)C	530	True	True	False		False	False	null	null	99.9	null	null	null	null	818.23	QC1-R001	417.19958:4341 418.20293:0 419.20629:0	417.20053:784	309829	11962.484375	297450	293733	361827	356004	340424	330790	300426	309067	441424	447343	277027	280271	315712	326098	338214	335081
1139	3.72	423.19012	(7,8-dimethoxy-2,2,3-trimethyl-2,3-dihydro-1H-benzo[d]azepin-4-yl)(3-hydroxy-2H-benzo[b][1,4]oxazin-7-yl)methanone	[M+H]+	ion correlated with 1137	0.724	True	6.1	423.19	C24H26N2O5	Benzazepines	ATWLFQWAUVXIEG-UHFFFAOYSA-N	O=C(C=1C=CC=2N=C(O)COC2C1)C3=CC=4C=C(OC)C(OC)=CC4CC(N3C)(C)C	430	True	True	True		False	False	null	null	86.1	100	75	75	100	447.22	QC1-R001	423.18954:5971 424.19289:0 425.19625:18237	423.18924:7671	318854	250631	484916	473865	193755	191180	520033	526818	532109	590812	293850	288918	533415	531982	565149	572920	417522	413404
3658	6.634	763.22205	clitorin	[M+Na]+	adduct linked to 3543_[M+H]+	0.879	True	3.66	763.21002	C33H40O19	Flavonoid-3-O-glycosides	WRXVPTMENPZUIZ-WBYFZZDESA-N	O=C1C(OC2OC(COC3OC(C)C(O)C(O)C3O)C(O)C(O)C2OC4OC(C)C(O)C(O)C4O)=C(OC=5C=C(O)C=C(O)C15)C=6C=CC(O)=CC6	430	True	True	True		False	False	null	null	85.4	100	74	75	100	10739.99	QC1-R002	763.22144:54405 764.22479:70250 765.22815:19254	437.1134:1283 438.11612:460 455.12061:1480 643.17456:806 745.20575:358 763.15308:430 763.22021:119798	307834.95	4926008	4338888	4271460	3728152	3645888	4185391	4088354	4201624	4205666	4161882	4111940	4103924	4145609	3789062	3781540	4044588	4013461
1285	3.277	441.17987	Gomisin H	[M+Na]+	ion correlated with 1284	0.603	True	6.34	441.19	C23H30O7	Hydrolyzable tannins	NLJJSPKWNBUDNS-DAOPMYJZSA-N	OC1=C(OC)C(OC)=CC2=C1C3=C(OC)C(OC)=C(OC)C=C3CC(O)(C)C(C)C2	430	True	True	True		False	False	null	null	85.5	100	75	75	100	374.97	QC1-R001	441.18005:2339 442.1834:0 443.18676:0	441.17844:566	65099	23661	144233	137908	157818	151257	175292	164081	149441	215862	330104	328612	257676	273710	129844	136221	164658	162305
1368	4.034	453.16489	5-O-methylvisammioside	[M+H]+		0.638	True	4.97	453.17001	C22H28O10	Furanochromones	QVGFPTYGKPLXPK-OOBAEQHESA-N	O=C1C=C(OC=2C=C3OC(CC3=C(OC)C12)C(OC4OC(CO)C(O)C(O)C4O)(C)C)C	430	True	True	True		False	False	null	null	85.9	100	75	75	100	574.08	QC1-R001	453.16434:3590 454.16769:0 455.17105:0	453.16501:18180	226507	163885	287850	281460	203595	184337	213551	225735	252151	239970	414706	396644	265898	266150	206990	201422	199054	201226
1370	13.66	453.19629	[8-[2-(3-methylbutanoyloxy)propan-2-yl]-2-oxo-8,9-dihydrofuro[2,3-h]chromen-9-yl] 3-methylbutanoate	[M+H]+		0.81	True	null	453.18835	C24H30O7	Angular furanocoumarins	KPLBOWKEQXYXSD-UHFFFAOYSA-N	O=C1OC2=C(C=C1)C=CC=3OC(C(OC(=O)CC(C)C)C32)C(OC(=O)CC(C)C)(C)C	530	True	True	False		False	False	null	null	98.8	null	null	null	null	5164.53	QC1-R001	453.19617:39204 454.19952:37434 455.20288:16342	453.19519:63541	2669750	142989	1498830	1512750	1414580	1401509	2137715	2117438	1293339	1294596	2189098	2215120	1966195	1988998	1461079	1452585	1570403	1552836
1483	22.518	469.39456	(Z)-(3S,10R,13R)-10,13-dimethyl-17-octyl-2,3,4,7,8,9,10,11,12,13,14,15,16,17-tetradecahydro-1H-cyclopenta[a]phenanthren-3-yl 2-methylbut-2-enoate	[M+Na]+	adduct linked to 1197_[M+H-H2O]+	0.879	True	8.37	469.39999	C32H52O2	Steroid esters	WXCCRMLNFFAMJC-DIKJPAQWSA-N	O=C(OC1CC2=CCC3C(CCC4(C)C(CCCCCCCC)CCC34)C2(C)CC1)C(=CC)C	530	True	True	False		False	False	null	null	99.4	99	null	null	null	4750.89	QC1-R001	469.39441:28699 470.39776:35046 471.40112:6571	469.25598:461 469.39417:8126	2363314	2059559	1698223	1732464	1803211	1797549	1618420	1608883	1543265	1538239	1832628	1786223	2418183	2560267	1488084	1481067	1372073	1402182
1587	3.992	483.17654	(2R,3S,4S,5R,6R)-2-[[(2S,3R,4R)-3,4-dihydroxy-4-(hydroxymethyl)oxolan-2-yl]oxymethyl]-6-[4-(4-hydroxyphenyl)butan-2-yloxy]oxane-3,4,5-triol	[M+Na]+		0.552	True	null	483.18369	C21H32O11	Fatty acyl glycosides of mono- and disaccharides	QJVVGCSWIOLQDG-PROUKMOUSA-N	OC1=CC=C(C=C1)CCC(OC2OC(COC3OCC(O)(CO)C3O)C(O)C(O)C2O)C	430	True	True	True		False	False	null	null	83.8	null	88	71.5	50	4041.23	QC1-R002	483.17667:26318 484.18002:22045 485.18338:0	483.17657:1533	94458.8125	1887962	2586380	2507232	1746368	1707578	1832128	1794047	2103069	2102905	2727024	2715020	2078622	2058104	1698247	1772366	1818395	1819295
1809	23.42	509.39362	15-formyl-16-hydroxy-1,2,14,17,17-pentamethyl-8-(prop-1-en-2-yl)pentacyclo[11.7.0.0?,??.0?,?.0??,??]icosane-5-carboxylic acid	[M+Na]+	adduct linked to 1637_[M+H]+; similar chromatogram in higher mz_3910	0.845	True	null	509.40051	C30H46O4	Triterpenoids	SLWJVQQNDGLXTK-UHFFFAOYSA-N	O=CC1C(O)C(C)(C)C2CCC3(C)C(CCC4C5C(C(=C)C)CCC5(C(=O)O)CCC43C)C12C	530	True	True	False		False	False	null	null	99.1	null	null	null	null	234.67	QC1-R002	509.39362:5171 510.39697:5981 511.40033:0	509.32953:369 509.39297:19095 509.62796:297	10846.55703125	256921	108466	171552	163217	208023	281183	310273	319831	335262	331753	325997	350755	380037	394372	406091	503849	544262
1854	15.445	515.34967	arthrobactin	[M+H]+		0.81	True	null	515.33728	C20H36N4O9	Hydroxy fatty acids	BPEXJHGGARTCIR-UHFFFAOYSA-N	O=C(O)C(O)(CC(O)=NCCCCCN(O)C(=O)C)CC(O)=NCCCCCN(O)C(=O)C	530	True	True	False		False	False	null	null	97.5	null	null	null	null	925.09	QC1-R001	515.34894:15159 516.35229:14605 517.35565:0	515.34833:52282	1407025	39771.371875	397714	417512	906069	894323	1325514	1313597	1235148	1224438	499275	493552	2024535	2090485	1176326	1209655	755161	768521
2075	14.143	539.2406	(1R,2R,4S,16R,17R,20S)-13,20-dimethoxy-4,7,17,22,22-pentamethyl-11-oxo-5,10,21,23-tetraoxahexacyclo[18.2.1.0?,??.0?,??.0?,??.0?,??]tricosa-6(14),7,12-trien-2-yl acetate	[M+H]+		0.862	True	null	539.22516	C28H36O9	Xanthenes	JVCNHGXAVMINTN-QBNAFFQBSA-N	O=C1OCC2=C1C(OC)=C3C(OC4(C)CC(OC(=O)C)C56OC(OC)(OC5(C)C)CCC6(C)C4C3)=C2C	530	True	True	False		False	False	null	null	96	null	null	null	null	3389.41	QC1-R002	539.24048:18713 540.24383:20524 541.24719:0	521.29791:1234 522.30029:614 539.23993:4818 539.33984:42817 539.73944:259	124147	1643091	1729465	1621206	1557636	1522104	1548640	1509907	1461801	1453622	1435933	1394602	1358913	1369310	1402357	1374022	1374885	1323871
2109	6.813	543.21429	Deacetoxy(7)-7-Oxokhivorinic Acid	[M+H]+		0.741	True	null	543.22003	C27H36O10	Naphthopyrans	WROKSYFOSDWFHL-UQVLWQGYSA-N	O=C(OC1CC(OC(=O)C)C2(C)C(CC(=O)C3(C)C2CCC4(C)C(OC(=O)C5OC534)C(=O)O)C1(C)C)C	530	True	True	False		False	False	null	null	99.4	null	null	null	null	755.04	QC1-R001	543.21429:4384 544.21764:5461 545.221:0	543.21094:820 543.33691:844	322960	10894.49609375	300711	287693	377804	352999	247591	240770	276165	279726	506465	495479	334206	328203	244931	246849	263076	253881
2125	6.404	545.22961	methyl (2E)-3-[18-(acetyloxy)-7-(furan-3-yl)-17-hydroxy-1,8,15,15-tetramethyl-5-oxo-3,6,14-trioxapentacyclo[9.7.0.0?,?.0?,?.0??,??]octadecan-12-yl]prop-2-enoate	[M+H]+		0.707	True	null	545.2381	C29H36O10	Steroid lactones	XWOZTQQJYJMHSX-DHZHZOJOSA-N	O=C(OC)C=CC12COC(C)(C)C2C(O)C(OC(=O)C)C3(C)C1CCC4(C)C(OC(=O)C5OC543)C6=COC=C6	530	True	True	False		False	False	null	null	98.7	null	null	null	null	828	QC1-R001	545.22943:4912 546.23278:5494 547.23614:0	545.23035:8446	357398	8847.33125	255198	254802	362220	344256	228862	231988	250705	248911	612732	601237	429651	438508	195425	189396	206998	210062
2186	12	551.31372	3-Deoxo-3Beta-Acetoxydeoxydihydrogedunin	[M+H]+		0.672	True	null	551.32227	C30H40O7	Naphthopyrans	HNFPPWVGLWDXQQ-UDYWQXAESA-N	O=C1OC(C2=COC=C2)C3(C(=C1)C4(C)C(OC(=O)C)CC5C(C)(C)C(OC(=O)C)CCC5(C)C4CC3)C	530	True	True	False		False	False	null	null	98.7	null	null	null	null	478.57	QC1-R002	551.31342:4158 552.31677:0 553.32013:0	551.31268:1631	95002	244406	159785	170929	76219	73780	95407	86180	128427	126566	192597	185507	49602	54419	97654	103196	90147	89178
2207	11.658	553.32922	5-amino-2-(3,4'-dihydroxy-4,4,7,8a-tetramethyl-6'-oxospiro[2,3,4a,5,6,7-hexahydro-1H-naphthalene-8,2'-3,8-dihydrofuro[2,3-e]isoindole]-7'-yl)-5-oxopentanoic acid	[M+H]+		0.655	True	null	553.32068	C28H38N2O7	Glutamine and derivatives	VGRPJNIVIGBNNK-UHFFFAOYSA-N	O=C(O)C(N1C(=O)C2=CC(O)=C3C(OC4(C3)C(C)CCC5C(C)(C)C(O)CCC54C)=C2C1)CCC(=N)O	530	True	True	False		False	False	null	null	98.8	null	null	null	null	31.38	QC1-R001	553.32941:21528 554.33276:18258 555.33612:5434	553.32928:9533	1271964	1083214	1413865	1368193	789202	809454	647304	571811	807639	806210	1795240	1910214	298514	296745	683018	677609	636221	695487
2504	20.185	589.27643	(1S,2R,4S,9R,10R,14S,15S,17S)-9-(furan-3-yl)-1-hydroxy-15-[(1R)-1-hydroxy-2-methoxy-2-oxoethyl]-10,14,16,16-tetramethyl-7,18-dioxo-3,8-dioxapentacyclo[12.3.1.0?,?.0?,??.0?,??]octadecan-17-yl 2-methylpropanoate	[M+H]+		0.914	True	null	589.26434	C31H40O11	Limonoids	ADDLXGZBTXNVDS-PSKLQRDRSA-N	O=C1OC(C2=COC=C2)C3(C)CCC4C5(OC5C6(O)C(=O)C4(C)C(C(O)C(=O)OC)C(C)(C)C6OC(=O)C(C)C)C3C1	530	True	True	False		False	False	null	null	97.9	null	null	null	null	715.93	QC1-R001	589.27649:3536 590.27984:5136 591.2832:0	589.27545:933 589.44031:462 589.48975:410	331697	247930	291416	350700	156066	163709	670727	688803	407872	421587	491577	494032	360590	373383	618098	625184	428830	444420
2755	5.562	617.1806	Didymin	[M+Na]+	adduct linked to 2555_[M+H]+	0.828	True	4.45	617.17999	C28H34O14	Flavonoid-7-O-glycosides	RMCRQBAILCLJGU-HIBKWJPLSA-N	O=C1C2=C(O)C=C(OC3OC(COC4OC(C)C(O)C(O)C4O)C(O)C(O)C3O)C=C2OC(C5=CC=C(OC)C=C5)C1	430	True	True	True		False	False	null	null	86.6	100	88	82.8	50	5158.55	QC1-R002	617.18054:3428 618.18389:0 619.18725:0	617.17865:907	1901059	303848	2845843	2778501	1438934	1412918	1838443	1825986	1515625	1547748	2236086	2215102	1118045	1125440	1702736	1729224	1779676	1802788
3088	13.123	659.39758	5-[[17-(5,6-dihydroxy-6-methylheptan-2-yl)-3,12-dihydroxy-4,4,10,13,14-pentamethyl-2,3,5,6,7,11,12,15,16,17-decahydro-1H-cyclopenta[a]phenanthren-2-yl]oxy]-3-hydroxy-3-methyl-5-oxopentanoic acid	[M+H]+		0.69	True	null	659.41034	C36H60O9	Triterpenoids	SWRXIGFQDQTNKP-UHFFFAOYSA-N	O=C(O)CC(O)(C)CC(=O)OC1CC2(C3=C(CCC2C(C)(C)C1O)C4(C)CCC(C(C)CCC(O)C(O)(C)C)C4(C)C(O)C3)C	530	True	True	False		False	False	null	null	98.1	null	null	null	null	6.47	QC1-R001	659.39728:4553 660.40063:6841 661.40399:0	659.39453:638	264504	154755	176297	174793	222281	209181	178920	183229	181790	181413	266398	280652	196595	194574	172601	175849	167033	172724
3475	13.369	729.32819	[2-[4-hydroxy-2,5-bis(hydroxymethyl)-3-(2-methylpropanoyloxy)oxolan-2-yl]oxy-6-(hydroxymethyl)-4,5-bis(2-methylpropanoyloxy)oxan-3-yl] decanoate	[M+H]+	adduct linked to 3586_[M+Na]+	0.741	True	null	729.36676	C34H58O15	Saccharolipids	YPZBTERWDWUANF-UHFFFAOYSA-N	O=C(OC1C(OC(CO)C(OC(=O)C(C)C)C1OC(=O)C(C)C)OC2(OC(CO)C(O)C2OC(=O)C(C)C)CO)CCCCCCCCC	530	True	True	False		False	False	null	null	87.7	null	null	null	null	1052.62	QC1-R002	729.32941:5518 730.33276:17809 731.33612:9574	714.02576:255 729.33075:382	26093.453125	419905	343751	311429	375271	367883	381028	366733	368208	373657	317166	323800	335246	347897	349746	339272	331115	332682
3751	26.194	779.18671	3-[(2S,4S,6R)-6-[[(2R,3R,4R,5S,6S)-3,5-dihydroxy-6-methyl-4-[(2S,3R,4S,5S,6R)-3,4,5-trihydroxy-6-(hydroxymethyl)oxan-2-yl]oxyoxan-2-yl]oxymethyl]-3,4,5-trihydroxyoxan-2-yl]oxy-5,7-dihydroxy-2-(4-hydroxyphenyl)chromen-4-one	[M+Na]+		0.845	True	null	779.19861	C33H40O20		MFIXKYXSBNIMPX-PMLYRHIJSA-N	O=C1C(OC2OC(COC3OC(C)C(O)C(OC4OC(CO)C(O)C(O)C4O)C3O)C(O)C(O)C2O)=C(OC=5C=C(O)C=C(O)C15)C=6C=CC(O)=CC6	430	True	True	True		False	False	null	null	85.1	null	88	77.6	50	645.37	QC1-R002	779.18738:3198 780.19073:8748 781.19409:8695	779.18872:1963	81673	163028	334327	326696	344755	352485	366935	348833	334776	334952	327749	320288	320643	338566	330190	313689	323684	318694
229	1.177	257.1691	((6aR,9R,10aR)-7-methyl-4,6,6a,7,8,9,10,10a-octahydroindolo[4,3-fg]quinolin-9-yl)methanol	[M+H]+	ion correlated with 290	0.172	False	4.42	257.17001	C16H20N2O	Clavines and derivatives	UFKTZIXVYHGAES-WDBKCZKBSA-N	OCC1CN(C)C2CC3=CNC4=CC=CC(=C43)C2C1	530	True	True	False		False	False	null	null	100	99.9	null	null	null	70.97	sample-0054-r002	257.1691:5107 258.17245:0 259.17581:0		802.421728515625	802.421728515625	802.421728515625	802.421728515625	802.421728515625	802.421728515625	802.421728515625	802.421728515625	802.421728515625	802.421728515625	16880	16008	802.421728515625	802.421728515625	802.421728515625	802.421728515625	802.421728515625	802.421728515625
464	2.276	311.13501	(16alpha,17beta)-estra-1,3,5(10)-triene-3,16,17-triol	[M+H]+		0.621	False	6.43	311.16	C18H24O3	Estrogens and derivatives	PROQIPRRNZUXQM-ZXXIGWHRSA-N	OC1=CC=C2C(=C1)CCC3C2CCC4(C)C(O)C(O)CC34	530	True	True	False		False	False	null	null	88.3	99.9	null	null	null	114.43	sample-0050-r002	311.13501:9753 312.13836:0 313.14172:0		512.689599609375	512.689599609375	512.689599609375	512.689599609375	512.689599609375	512.689599609375	33540	31604	51611	53789	512.689599609375	512.689599609375	56279	55022	16467	15902	512.689599609375	512.689599609375
144	17.997	227.1487	(1R,2R)-methyl dihydrojasmonate	[M+H]+	similar chromatogram in higher mz_1584	0.966	False	6.54	227.17	C13H22O3	Jasmonic acids	KVWWIYGFBYDJQC-GHMZBOCLSA-N	O=C(OC)CC1CCC(=O)C1CCCCC	530	True	True	False		False	False	null	null	91.3	99.3	null	null	null	136.82	sample-0052-r002	227.1487:10230 228.15205:0 229.15541:0		2424.262109375	2424.262109375	57465	57323	38212	45305	24706	34231	50644	41918	38297	24243	34680	34888	54601	42533	66636	76916
470	18.557	311.28183	(1R,2R,4aS,8aS)-1-((S)-3-hydroxy-3-methylpentyl)-2,5,5,8a-tetramethyldecahydronaphthalen-2-ol	[M+H]+	similar chromatogram in higher mz_1909	0.621	False	8.36	311.29001	C20H38O2	Diterpenoids	VWPNQCLIQCRCCG-HHUCQEJWSA-N	OC(C)(CC)CCC1C(O)(C)CCC2C(C)(C)CCCC12C	530	True	True	False		False	False	null	null	98.7	99.5	null	null	null	212.11	sample-0017-r001	311.28183:15879 312.28518:0 313.28854:0		260.160205078125	260.160205078125	2602	5564	10024	15808	34853	38608	42713	47484	21407	11300	223617	186517	152361	162752	88619	108231
890	5.835	388.24466	(1r,5R,7S)-5,7-diethyl-2-(1-ethyl-2-methyl-1H-indol-3-yl)-1,3-diazaadamantan-6-one	[M+2H]2+	similar chromatogram in higher mz_1352	0.621	False	6.02	388.23999	C23H31N3O	N-alkylindoles	KRYFHYSXWHRZKT-BRTIRZTQSA-N	O=C1C2(CN3CC1(CN(C2)C3C=4C=5C=CC=CC5N(C4C)CC)CC)CC	530	True	True	False		False	False	null	null	99.6	100	null	null	null	127.56	sample-0020-r002	388.24466:11087 389.24801:0 390.25137:0		1129.07	1129.07177734375	27537	26066	43872	47493	48641	44221	38705	45678	32105	36310	42155	43222	56088	50279	23861	13898
1720	14.871	499.35645	(20R)-Protopanaxatriol	[M+H-H2O]+	ion correlated with 2022; adduct linked to 2077_[M+Na]+	0.81	False	8.07	499.37	C30H52O4	Triterpenoids	SHCBCKBYTHZQGZ-DLHMIPLTSA-N	OC1CC2C3(C)CCC(O)C(C)(C)C3C(O)CC2(C)C4(C)CCC(C14)C(O)(C)CCC=C(C)C	530	True	True	False		False	False	null	null	96.4	99.8	null	null	null	265.31	sample-0053-r001	499.35645:41889 500.3598:16476 501.36316:0		5911.212109375	5911.212109375	74698	73544	116061	124958	80239	77739	81766	88328	132216	130392	65977	65465	101282	101744	69367	60348
1917	16.757	522.34784	(2aS,6aS,8aS)-10-(4-acetamido-3-methylbutyl)-6a,8a,9-trimethyl-2,2a,3,4,5,6,6a,6b,7,8,8a,8b,11a,12,12a,12b-hexadecahydro-1H-naphtho[2',1':4,5]indeno[2,1-b]furan-4-yl acetate	[M+H]+		0.793	False	7.53	522.34998	C31H49NO4	Furostanes and derivatives	NNRLQJLRICHBII-FWVIVEMUSA-N	O=C(OC1CCC2(C)C(CCC3C2CCC4(C)C5C(=C(OC5CC34)CCC(C)CNC(=O)C)C)C1)C	530	True	True	False		False	False	null	null	99.9	99.6	null	null	null	505.69	sample-0003-r001	522.34784:33707 523.35119:7190 524.35455:24916		12909.52109375	12909.52109375	140609	129553	306309	286813	233933	249287	274445	241579	224089	214875	255808	278232	188346	188689	239663	233129
1267	7.524	439.3042	(2E,4E,6E,8E,10E,12E,14E,16E)-2,6,11,15-tetramethyl-17-(2,6,6-trimethyl-1-cyclohexen-1-yl)-2,4,6,8,10,12,14,16-heptadecaoctaenal	[M+H]+	ion correlated with 3554; ion correlated with 1742; ion correlated with 1869; similar chromatogram in higher mz_3093; similar chromatogram in higher mz_3076; similar chromatogram in higher mz_1323; similar chromatogram in higher mz_1347; similar chromatogram in higher mz_3024; similar chromatogram in higher mz_1314; similar chromatogram in higher mz_1349; similar chromatogram in higher mz_1281; s…	0.759	False	8.88	439.29999	C30H40O	Triterpenoids	DFMMVLFMMAQXHZ-DOKBYWHISA-N	O=CC(=CC=CC(=CC=CC=C(C=CC=C(C=CC1=C(C)CCCC1(C)C)C)C)C)C	530	True	True	False		False	False	null	null	99.6	100	null	null	null	182.35	sample-0003-r001	439.3042:14208 440.30755:0 441.31091:31090		2032	203.172436523438	45604	43621	89728	84187	65596	56046	69412	60566	53071	54374	77040	70897	82574	73311	44055	39358
3524	6.575	739.29218	(2R)-2-(2-((S)-2-(3-(4-fluorophenyl)-7-hydroxy-4-oxo-4H-chromene-2-carboxamido)-3-phenylpropanamido)-4-methylpentanamido)-5-guanidinopentanoic acid	[M+H]+		0.741	False	5.56	739.28003	C37H41FN6O8	Oligopeptides	MINBUKAFVRAUDG-UNQNHFTRSA-N	O=C(O)C(NC(=O)C(NC(=O)C(NC(=O)C=1OC2=CC(O)=CC=C2C(=O)C1C=3C=CC(F)=CC3)CC=4C=CC=CC4)CC(C)C)CCCNC(=N)N	530	True	True	False		False	False	null	null	97.1	100	null	null	null	154.98	sample-0010-r002	739.29218:11553 740.29553:5997 741.29889:641626		1741.6056640625	1741.6056640625	46118	51338	72594	76710	51099	51304	42559	55768	79823	76248	47682	41020	41394	42055	39978	39450
59	1.54	166.08305	(2R)-6-methylpiperidine-2-carboxylic acid	[M+H]+	similar chromatogram in higher mz_124; similar chromatogram in higher mz_306	0.931	False	2.49	166.08	C7H13NO2	L-alpha-amino acids	IHLDCUQUFBWSJU-PRJDIBJQSA-N	O=C(O)C1NC(C)CCC1	530	True	True	False		False	False	null	null	99.8	100	null	null	null	134.95	sample-0039-r001	166.08305:11696 167.0864:0 168.08976:0		134860	151177	26255	22384	39961	37623	25483	22077	40660	44228	45485	46873	53949	55278	37966	30084	14778	22052
1634	17.367	487.29263	(2R,2aR,2'R,4R,5R,5'R,6aR,8aS,8bR,9S,11aS,12bS)-5',6a,8a,9-tetramethyldocosahydrospiro[naphtho[2',1':4,5]indeno[2,1-b]furan-10,2'-pyran]-2,2a,4,5-tetraol	[M+2H]2+	ion correlated with 1560; ion correlated with 1632	0.776	False	6.83	487.29999	C27H44O6	Triterpenoids	JASYOPOIUHUBJK-PBFQXIKPSA-N	OC1CC2(O)C(O)CC3C(CCC4(C)C3CC5OC6(OCC(C)CC6)C(C)C54)C2(C)CC1O	530	True	True	False		False	False	null	null	98.9	99.4	null	null	null	3.47	sample-0022-r002	487.29263:49644 488.29598:13926 489.29934:0		243545	288493	620504	637963	478845	494575	614446	602160	652230	648558	562931	616326	502383	455787	658361	655773	578845	574809
2530	15.207	592.04028	(2R,3R)-2-(acetoxymethyl)-5-(4-(3-bromo-4-methoxybenzyl)-3,5-dioxo-4,5-dihydro-1,2,4-triazin-2(3H)-yl)tetrahydrofuran-3,4-diyl diacetate	[M+H]+	ion correlated with 2640; ion correlated with 2638; ion correlated with 2527; ion correlated with 2404; ion correlated with 3910; adduct linked to 2375_[M+H-H2O]+	0.793	False	4.9	592.04999	C22H24BrN3O10	Glycosylamines	YJUGKYOFRZOMIJ-IDGBJLRDSA-N	O=C(OCC1OC(N2N=CC(=O)N(C2=O)CC3=CC=C(OC)C(Br)=C3)C(OC(=O)C)C1OC(=O)C)C	530	True	True	False		False	False	null	null	98.1	99.5	null	null	null	530.43	sample-0010-r002	592.04028:39896 593.04363:0 594.04699:10469		5265.3171875	5265.3171875	121986	136286	225234	232959	187304	176612	220131	214828	256866	244029	205616	201152	199447	194736	124208	118066
3928	6.647	815.2149	(2R,3R,4S,5R,6R)-2-(acetoxymethyl)-6-(((2R,3R,4S,5R,6S)-4,5-diacetoxy-2-(acetoxymethyl)-6-((1,4-dioxo-1,4-dihydronaphthalen-2-yl)oxy)tetrahydro-2H-pyran-3-yl)oxy)tetrahydro-2H-pyran-3,4,5-triyl triacetate	[M+H]+		0.741	False	6.51	815.20001	C36H40O20	Naphthoquinones	DEYFVOXDNWADAV-WSBRPGETSA-N	O=C(OCC1OC(OC2C(OC(OC3=CC(=O)C=4C=CC=CC4C3=O)C(OC(=O)C)C2OC(=O)C)COC(=O)C)C(OC(=O)C)C(OC(=O)C)C1OC(=O)C)C	530	True	True	False		False	False	null	null	95.7	100	null	null	null	83.28	sample-0053-r001	815.2149:5942 816.21825:0 817.22161:0		536.0763671875	536.0763671875	23663	24866	536.0763671875	536.0763671875	16466	10924	10214	11804	536.0763671875	536.0763671875	16984	11132	17965	17364	16693	16171
2821	18.172	625.10785	(2R,3R,4S,5R,6S)-2-(acetoxymethyl)-6-((3-(4-chlorophenyl)-4-oxo-4H-chromen-7-yl)oxy)tetrahydro-2H-pyran-3,4,5-triyl triacetate	[M+H]+	adduct linked to 2664_[M+H-H2O]+	0.672	False	7.12	625.09998	C29H27ClO12	Isoflavonoid O-glycosides	HLBDEIQKPVIENA-KRZJEZTLSA-N	O=C(OCC1OC(OC2=CC=C3C(=O)C(=COC3=C2)C=4C=CC(Cl)=CC4)C(OC(=O)C)C(OC(=O)C)C1OC(=O)C)C	530	True	True	False		False	False	null	null	98.8	99.4	null	null	null	77.38	sample-0030-r002	625.10785:7589 626.1112:0 627.11456:0		586.453369140625	586.453369140625	16403	11359	12889	17123	586.453369140625	10384	10637	13580	10661	13090	28736	20450	11957	11089	11005	11488
4263	16.546	919.54254	(2R,3R,4S,5S,6R)-2-(((2aR,5aS,7S,11aR,12aS)-9-(((2S,3R,4S,5R)-4,5-dihydroxy-3-(((2S,3R,4S,5S)-3,4,5-trihydroxytetrahydro-2H-pyran-2-yl)oxy)tetrahydro-2H-pyran-2-yl)oxy)-3-((2R)-5,6-dihydroxy-6-methylheptan-2-yl)-7-hydroxy-2a,5a,8,8-tetramethylhexadecahydrocyclopenta[a]cyclopropa[e]phenanthren-4-yl)oxy)-6-(hydroxymethyl)tetrahydro-2H-pyran-3,4,5-triol	[M+H]+		0.69	False	5.39	919.52002	C46H78O18	Cucurbitacin glycosides	HOLYOOXYJNTQAV-HGFXRWAXSA-N	OCC1OC(OC2CC3(C)C4CC(O)C5C(C)(C)C(OC6OCC(O)C(O)C6OC7OCC(O)C(O)C7O)CCC85CC48CCC3(C)C2C(C)CCC(O)C(O)(C)C)C(O)C(O)C1O	530	True	True	False		False	False	null	null	90.4	99.4	null	null	null	399.44	sample-0048-r002	919.54254:40687 920.54589:23958 921.54925:9813		526.835986328125	155265	180482	175304	47734	49234	112428	110160	124334	125446	51098	48658	12224	11474	147636	145205	108933	107571
3501	12.255	734.51959	(2R,3S,4R,5R,6R)-5-acetamido-2-(acetoxymethyl)-6-((2-dodecyltetradecyl)oxy)tetrahydro-2H-pyran-3,4-diyl diacetate	[M+H]+	adduct linked to 3617_[M+Na]+	0.707	False	9.33	734.52002	C40H73NO9	N-acyl-alpha-hexosamines	QVWUTEYXUYBGKO-WKHSNOJSSA-N	O=C(OCC1OC(OCC(CCCCCCCCCCCC)CCCCCCCCCCCC)C(NC(=O)C)C(OC(=O)C)C1OC(=O)C)C	530	True	True	False		False	False	null	null	100	100	null	null	null	1377.7	sample-0009-r001	734.51959:213121 735.52294:129355 736.5263:40022		201011	18487.215625	509939	493627	652108	647272	366447	369717	362839	360146	1363364	1349167	498624	507253	192494	191667	469754	447394
3482	13.121	730.3205	(2S)-2-(((S)-7-acetamido-1,2,3-trimethoxy-9-oxo-5,6,7,9-tetrahydrobenzo[a]heptalen-10-yl)amino)-N-(1-(3,4-dimethoxyphenyl)-2-methylpropyl)-4-(methylthio)butanamide	[M+H]+		0.741	False	6.84	730.31	C38H49N3O8S	Methionine and derivatives	SIWOWUAUIFWBDY-DKBVDDCUSA-N	O=C1C=C2C(=CC=C1NC(C(=O)NC(C3=CC=C(OC)C(OC)=C3)C(C)C)CCSC)C4=C(OC)C(OC)=C(OC)C=C4CCC2NC(=O)C	530	True	True	False		False	False	null	null	97.8	99.8	null	null	null	189.49	sample-0049-r001	730.3205:17419 731.32385:16106 732.32721:0		2063.33984375	166417	2063.33984375	20633	53713	52783	42102	36523	50775	47360	70044	73050	52572	60226	48334	49483	44078	49082
2628	15.146	603.2981	(2S)-4-amino-2-((2R)-2-((2S)-1-(2-(2-aminoacetamido)-4-methylpentanoyl)pyrrolidine-2-carboxamido)-3-mercaptopropanamido)-4-oxobutanoic (tert-butyl carbonic) anhydride	[M+2H]2+	similar chromatogram in higher mz_2940; similar chromatogram in higher mz_2887; similar chromatogram in higher mz_2895; similar chromatogram in higher mz_2899; similar chromatogram in higher mz_2903; similar chromatogram in higher mz_2905	0.655	False	4.29	603.28003	C25H42N6O9S	Oligopeptides	UTGUKTQOTCXQJK-OZCCTXIFSA-N	O=C(OC(=O)C(NC(=O)C(NC(=O)C1N(C(=O)C(NC(=O)CN)CC(C)C)CCC1)CS)CC(=O)N)OC(C)(C)C	530	True	True	False		False	False	null	null	93.7	99.4	null	null	null	63.51	sample-0001-r001	603.2981:5365 604.30145:0 605.30481:0		505.19931640625	505.19931640625	27345	19786	26495	24432	18830	24827	13857	29318	19844	11843	20075	19346	19545	18073	23021	13779
3366	1.149	705.21973	(2S)-8,9-dimethoxy-2-(3-(((2R,3R,4S,5S,6S)-3,4,5-trihydroxy-6-((((2S,3R,4S,5S)-3,4,5-trihydroxytetrahydro-2H-pyran-2-yl)oxy)methyl)tetrahydro-2H-pyran-2-yl)oxy)prop-1-en-2-yl)-1,2,12,12a-tetrahydrochromeno[3,4-b]furo[2,3-h]chromen-6(6aH)-one	[M+H]+	similar chromatogram in higher mz_4120	0.724	False	4.92	705.22998	C34H40O16	Rotenoid O-glycosides	CMQOKNQYLSMKJC-ZIYIFGDVSA-N	O=C1C2=CC=C3OC(C(=C)COC4OC(COC5OCC(O)C(O)C5O)C(O)C(O)C4O)CC3=C2OC6COC7=CC(OC)=C(OC)C=C7C16	530	True	True	False		False	False	null	null	97.9	99.9	null	null	null	3545.85	sample-0036-r002	705.21973:266147 706.22308:85099 707.22644:43831		80792.9625	80792.9625	1691251	1708932	1888866	1887468	1407295	1365613	970176	948680	1542367	1562827	814049	807930	1500700	1509850	1130715	1111809
3801	6.157	787.20917	(2S,2'S)-bis(((2R,4S,5R,6S)-3,4,5,6-tetrahydroxytetrahydro-2H-pyran-2-yl)methyl) 3,3'-disulfanediylbis(2-((tert-butoxycarbonyl)amino)propanoate)	[M+2H]2+		0.534	False	4.05	787.21997	C28H48N2O18S2	Alpha amino acid esters	NVRUMGAPYRSOQF-JEZHBRGGSA-N	O=C(OC(C)(C)C)NC(C(=O)OCC1OC(O)C(O)C(O)C1O)CSSCC(NC(=O)OC(C)(C)C)C(=O)OCC2OC(O)C(O)C(O)C2O	530	True	True	False		False	False	null	null	97.7	100	null	null	null	346.61	sample-0032-r002	787.20917:31741 788.21252:14694 789.21588:5074		1115.09375	1115.09375	197921	188349	1115.09375	1115.09375	95240	89793	109838	108270	21639	22950	41934	36660	84060	74350	126277	122945
3182	22.84	674.29254	(2S,3R)-2-(((S)-7-acetamido-1,2,3-trimethoxy-9-oxo-5,6,7,9-tetrahydrobenzo[a]heptalen-10-yl)amino)-N-(3-(3-(furan-2-yl)-1,2,4-oxadiazol-5-yl)propyl)-3-methylpentanamide	[M+H]+		0.655	False	6.2	674.32001	C36H43N5O8	Isoleucine and derivatives	VODLLOCLAAHTRJ-DBAPWXNWSA-N	O=C1C=C2C(=CC=C1NC(C(=O)NCCCC3=NC(=NO3)C=4OC=CC4)C(C)CC)C5=C(OC)C(OC)=C(OC)C=C5CCC2NC(=O)C	530	True	True	False		False	False	null	null	86	98.6	null	null	null	130.81	sample-0044-r002	674.29254:32727 675.29589:17772 676.29925:5159		502.864990234375	502.864990234375	53958	62719	45806	47255	10529	18056	16919	12702	502.864990234375	502.864990234375	49307	56315	21116	29981	502.864990234375	502.864990234375
3552	17.9	743.47034	(2S,3R)-2-(((S)-7-acetamido-1,2,3-trimethoxy-9-oxo-5,6,7,9-tetrahydrobenzo[a]heptalen-10-yl)amino)-N-(3-methoxypropyl)-3-methyl-N-(((1S,9aR)-octahydro-1H-quinolizin-1-yl)methyl)pentanamide	[M+H]+		0.793	False	7.03	743.44	C41H60N4O7	Isoleucine and derivatives	ANKZXIMZBGQTDU-LUZOJMLRSA-N	O=C1C=C2C(=CC=C1NC(C(=O)N(CCCOC)CC3CCCN4CCCCC43)C(C)CC)C5=C(OC)C(OC)=C(OC)C=C5CCC2NC(=O)C	530	True	True	False		False	False	null	null	83.2	99.4	null	null	null	2057.93	sample-0051-r001	743.47034:266662 744.47369:136769 745.47705:34097		279162	11685.584375	1230363	1268010	263166	272245	357764	365266	432991	440901	737598	749839	137851	141188	450459	459331	542374	551552
3203	17.125	677.29169	(2S,3R)-2-(((S)-7-acetamido-1,2,3-trimethoxy-9-oxo-5,6,7,9-tetrahydrobenzo[a]heptalen-10-yl)amino)-N-(7-methoxyquinolin-3-yl)-3-methylpentanamide	[M+Na]+	adduct linked to 3051_[M+H]+	0.845	False	6.08	677.29999	C37H42N4O7	Isoleucine and derivatives	GDHMEZCJJXUPRD-SRPOMQQLSA-N	O=C1C=C2C(=CC=C1NC(C(=O)NC3=CN=C4C=C(OC)C=CC4=C3)C(C)CC)C5=C(OC)C(OC)=C(OC)C=C5CCC2NC(=O)C	530	True	True	False		False	False	null	null	98.6	99.4	null	null	null	294.33	sample-0020-r002	677.29169:28505 678.29504:13402 679.2984:0		2486.648828125	2486.648828125	179462	187107	147880	134198	80910	82506	139506	145925	135807	125817	56087	40697	211756	197670	166232	166604
2410	17.12	578.3465	(2S,3R)-2-(1-((S)-2-(tert-butoxycarbonyl)-1,2,3,4-tetrahydroisoquinoline-3-carbonyl)-4-phenylpiperidine-4-carboxamido)-3-methylpentanoic acid	[M+2H]2+		0.862	False	7.51	578.32001	C33H43N3O6	Hybrid peptides	NBWLCAPFQGXOGJ-ILRLXPBVSA-N	O=C(OC(C)(C)C)N1CC=2C=CC=CC2CC1C(=O)N3CCC(C(=O)NC(C(=O)O)C(C)CC)(C=4C=CC=CC4)CC3	530	True	True	False		False	False	null	null	86.9	99.5	null	null	null	236.38	sample-0009-r001	578.3465:20333 579.34985:8294 580.35321:0		1429.01015625	1429.01015625	63009	55512	93089	94937	77322	84642	96082	101760	137645	132469	95990	109501	79736	83527	66054	66865
4216	19.667	899.49615	(2S,3R,4R,5R,6S)-2-(((2R,3R,4S,5R,6R)-3-hydroxy-2-(hydroxymethyl)-6-(((2'R,5'R,6aR,8aS,9S)-5',6a,8a,9-tetramethyl-1,3,3',4,4',5,5',6,6a,6b,6',7,8,8a,8b,9,11a,12,12a,12b-icosahydrospiro[naphtho[2',1':4,5]indeno[2,1-b]furan-10,2'-pyran]-4-yl)oxy)-5-(((2S,3R,4S,5S,6R)-3,4,5-trihydroxy-6-(hydroxymethyl)tetrahydro-2H-pyran-2-yl)methoxy)tetrahydro-2H-pyran-4-yl)oxy)-6-methyltetrahydro-2H-pyran-3,4,5-tr…	[M+H]+		0.517	False	5.98	899.5	C46H74O17	Steroidal saponins	LHRODNGBSOEBAU-PHSGJBQISA-N	OCC1OC(OC2CC3=CCC4C(CCC5(C)C4CC6OC7(OCC(C)CC7)C(C)C65)C3(C)CC2)C(OCC8OC(CO)C(O)C(O)C8O)C(OC9OC(C)C(O)C(O)C9O)C1O	530	True	True	False		False	False	null	null	99.7	99.1	null	null	null	77.74	sample-0001-r001	899.49615:6426 900.4995:0 901.50286:0		504.25234375	504.25234375	43555	29075	504.25234375	504.25234375	5461	16763	22090	28707	504.25234375	504.25234375	504.25234375	504.25234375	13192	16475	5560	504.25234375
3265	14.906	687.42572	(2S,3R,4S,5R)-2-(((4S,5aS,7S,11aR,12aS)-4,7-dihydroxy-3-((2R,5S)-5-(2-hydroxypropan-2-yl)-2-methyltetrahydrofuran-2-yl)-2a,5a,8,8-tetramethylhexadecahydrocyclopenta[a]cyclopropa[e]phenanthren-9-yl)oxy)-4,5-dihydroxytetrahydro-2H-pyran-3-yl acetate	[M+H]+		0.672	False	6.93	687.40002	C37H60O10	Cucurbitacin glycosides	KILZIJKCZIGLFJ-QSOLLAMVSA-N	O=C(OC1C(OCC(O)C1O)OC2CCC34CC54CCC6(C)C(C(O)CC6(C)C5CC(O)C3C2(C)C)C7(OC(CC7)C(O)(C)C)C)C	530	True	True	False		False	False	null	null	87.6	99.7	null	null	null	133.81	sample-0001-r001	687.42572:23856 688.42907:13914 689.43243:6044		1660.2755859375	1660.2755859375	195366	280134	41829	37657	91962	81583	93988	84294	121254	113004	16603	17582	132982	126548	153752	128683
3628	7.694	757.45398	(2S,3R,4S,5S)-2-(((2S,3R,4S,5R)-2-(((4R,5aS,7S,9S,11aR,12aS)-3-((2R,5R)-5,6-dihydroxy-6-methylheptan-2-yl)-4,7-dihydroxy-2a,5a,8,8-tetramethylhexadecahydrocyclopenta[a]cyclopropa[e]phenanthren-9-yl)oxy)-4,5-dihydroxytetrahydro-2H-pyran-3-yl)oxy)tetrahydro-2H-pyran-3,4,5-triol	[M+H]+		0.759	False	6.44	757.46997	C40H68O13	Cucurbitacin glycosides	CQGUDVRRZKLXFR-BHEDTKCPSA-N	OC1COC(OC2C(O)C(O)COC2OC3CCC45CC65CCC7(C)C(C(O)CC7(C)C6CC(O)C4C3(C)C)C(C)CCC(O)C(O)(C)C)C(O)C1O	530	True	True	False		False	False	null	null	95	100	null	null	null	127.07	sample-0006-r002	757.45398:7577 758.45733:0 759.46069:0		2784.1568359375	2784.1568359375	65691	60040	62505	64486	57195	62311	59205	61871	57727	54308	53140	59899	62937	49313	50812	43136
3401	7.524	713.42889	(2S,3S,4R,5R,6S)-2-(((6aR,7aS,10R,14aS)-12-hydroxy-3,3,9a,10,14a-pentamethyl-4-(((2S,3R,4S,5R)-3,4,5-trihydroxytetrahydro-2H-pyran-2-yl)oxy)octadecahydro-1H-cyclopropa[1',8a']naphtho[2',1':4,5]indeno[2,1-b]pyran-1-yl)oxy)-6-(hydroxymethyl)tetrahydro-2H-pyran-3,4,5-triol	[M+H]+		0.793	False	6.03	713.40997	C37H60O13	Triterpenoids	RFRQHBOLMUEMMH-AMXMAXKQSA-N	OCC1OC(OC2CC3C(C)(C)C(OC4OCC(O)C(O)C4O)CCC53CC65CCC7(C)C8C(OC(O)CC8C)CC7(C)C26)C(O)C(O)C1O	530	True	True	False		False	False	null	null	93.1	100	null	null	null	165.03	sample-0003-r001	713.42889:9389 714.43224:0 715.4356:0		6264.973046875	6264.973046875	98404	80234	89877	90721	87769	92882	89582	87255	83718	83191	80162	79173	81952	86522	87331	75105
4204	19.683	893.47693	(2S,3S,4S,5S,6R)-2-(((2R,3S,4S,5R,6R)-4-hydroxy-2-(hydroxymethyl)-6-(((2aS,2'R,5'S,6aS,8aS,9S)-5',6a,8a,9-tetramethyldocosahydrospiro[naphtho[2',1':4,5]indeno[2,1-b]furan-10,2'-pyran]-4-yl)oxy)-5-(((2S,3R,4R,5R,6S)-3,4,5-trihydroxy-6-methyltetrahydro-2H-pyran-2-yl)oxy)tetrahydro-2H-pyran-3-yl)oxy)-6-methyltetrahydro-2H-pyran-3,4,5-triol	[M+H]+	ion correlated with 3590	0.759	False	6.48	893.47998	C45H74O16	Steroidal saponins	KFYOFJUUTSALEH-VZNZCPJXSA-N	OCC1OC(OC2CCC3(C)C(CCC4C3CCC5(C)C4CC6OC7(OCC(C)CC7)C(C)C65)C2)C(OC8OC(C)C(O)C(O)C8O)C(O)C1OC9OC(C)C(O)C(O)C9O	530	True	True	False		False	False	null	null	99.8	99.1	null	null	null	188.25	sample-0055-r001	893.47693:13215 894.48028:6820 895.48364:0		1032.17431640625	1032.17431640625	134081	132025	61352	56334	86509	92095	102132	91207	68914	71403	44172	49216	99287	105871	79439	80150
1480	20.318	469.31903	(2S,4aS,6aS,6bR,12aS,14bR)-2,4a,6a,6b,9,9,12a-heptamethyl-10,13-dioxo-1,2,3,4,4a,5,6,6a,6b,7,8,8a,9,10,11,12,12a,12b,13,14b-icosahydropicene-2-carboxylic acid	[M+2H]2+	similar chromatogram in higher mz_1790; similar chromatogram in higher mz_4454	0.828	False	8.47	469.32999	C30H44O4	Triterpenoids	QGWDYPREORDRIT-OHHDNCQJSA-N	O=C(O)C1(C)CCC2(C)CCC3(C(=CC(=O)C4C5(C)CCC(=O)C(C)(C)C5CCC43C)C2C1)C	530	True	True	False		False	False	null	null	97.6	99.3	null	null	null	421.02	sample-0017-r001	469.31903:29262 470.32238:11235 471.32574:0		12679.378125	12679.378125	126794	153173	144207	164714	206281	210773	212043	217558	203664	210130	244802	245055	236542	230471	234907	242408
861	11.66	383.24579	(3aR,3a1S,5S,5aS,10bS)-methyl 6-acetyl-3a-ethyl-2,3,3a,3a1,4,5,5a,6,11,12-decahydro-1H-indolizino[8,1-cd]carbazole-5-carboxylate	[M+H]+		0.603	False	5.52	383.233	C23H30N2O3	Aspidospermatan-type alkaloids	DHHMVJWGDXKKSV-HFOUZCJZSA-N	O=C(OC)C1CC2(CC)CCCN3CCC4(C=5C=CC=CC5N(C(=O)C)C14)C32	530	True	True	False		False	False	null	null	96.8	99.8	null	null	null	168.8	sample-0036-r002	383.24579:14387 384.24914:0 385.2525:0		75435	80259	70765	64885	5207	520.67685546875	5621	5270	520.67685546875	520.67685546875	17545	17967	520.67685546875	520.67685546875	23102	29259	44142	46433
1455	17.543	465.36234	(3beta)-lup-20(29)-ene-3,28-diol	[M+H]+		0.828	False	8.12	465.37	C30H50O2	Triterpenoids	FVWJYYTZTCVBKE-ROUWMTJPSA-N	OCC12CCC(C(=C)C)C2C3CCC4C5(C)CCC(O)C(C)(C)C5CCC4(C)C3(C)CC1	530	True	True	False		False	False	null	null	98.8	99.6	null	null	null	239.28	sample-0034-r002	465.36234:55417 466.36569:25055 467.36905:0		6222.655859375	6222.655859375	327481	275997	192190	192459	310435	305598	283521	282480	120665	124939	145470	150739	335518	322148	242860	246603
1255	20.237	437.36609	(3beta)-stigmast-5-en-3-ol	[M+H]+		0.655	False	8.2	437.38	C29H50O	Stigmastanes and derivatives	KZJWDPNRJALLNS-VJSFXXLFSA-N	OC1CC2=CCC3C(CCC4(C)C(CCC34)C(C)CCC(CC)C(C)C)C2(C)CC1	530	True	True	False		False	False	null	null	96.2	99.3	null	null	null	66.09	sample-0046-r002	437.36609:5931 438.36944:0 439.3728:0		504.595751953125	504.595751953125	18735	12115	10035	504.595751953125	21921	19286	17899	19194	11456	11571	504.595751953125	504.595751953125	17120	13973	20782	25136
3571	12.65	747.42133	(3R,4R,5R,6R)-2-(((2R,3S,4S,5R)-2-(((2'R,4R,4'S,5'R,6R,6aR,8aS,9S)-4,4'-dihydroxy-5',6a,8a,9-tetramethyl-1,3,3',4,4',5,5',6,6a,6b,6',7,8,8a,8b,9,11a,12,12a,12b-icosahydrospiro[naphtho[2',1':4,5]indeno[2,1-b]furan-10,2'-pyran]-6-yl)oxy)-4,5-dihydroxytetrahydro-2H-pyran-3-yl)oxy)-6-methyltetrahydro-2H-pyran-3,4,5-triol	[M+ACN+H]+	adduct linked to 3374_[M+H]+	0.759	False	6.22	747.39001	C38H60O13	Steroidal saponins	CEUOJNPNKKLCDB-ZRWDAXMGSA-N	OC1CC2=CCC3C(CCC4(C)C3CC5OC6(OCC(C)C(O)C6)C(C)C54)C2(C)C(OC7OCC(O)C(O)C7OC8OC(C)C(O)C(O)C8O)C1	530	True	True	False		False	False	null	null	82.2	99.8	null	null	null	2161.16	sample-0004-r002	747.42133:229795 748.42468:170275 749.42804:49218		1534.17138671875	1534.17138671875	413118	412092	1210368	1188370	616150	599902	786657	771405	862124	859074	380665	389976	957748	958526	200676	208033
3485	5.625	731.40778	(3R,4R,5R,6R)-2-(((2R,3S,4S,5R)-4,5-dihydroxy-2-(((2'R,4R,5'S,6R,6aR,8aS,9S)-4-hydroxy-5',6a,8a,9-tetramethyl-1,3,3',4,4',5,5',6,6a,6b,6',7,8,8a,8b,9,11a,12,12a,12b-icosahydrospiro[naphtho[2',1':4,5]indeno[2,1-b]furan-10,2'-pyran]-6-yl)oxy)tetrahydro-2H-pyran-3-yl)oxy)-6-methyltetrahydro-2H-pyran-3,4,5-triol	[M+H]+	ion correlated with 3486; ion correlated with 3466	0.569	False	6.96	731.39001	C38H60O12	Steroidal saponins	SKHJNNFXCKTDBG-STBDJOPXSA-N	OC1CC2=CCC3C(CCC4(C)C3CC5OC6(OCC(C)CC6)C(C)C54)C2(C)C(OC7OCC(O)C(O)C7OC8OC(C)C(O)C(O)C8O)C1	530	True	True	False		False	False	null	null	93.9	100	null	null	null	324.96	sample-0020-r002	731.40778:23521 732.41113:9785 733.41449:0		1918.8345703125	1918.8345703125	71370	72640	120853	129126	112074	114450	126741	122512	114433	105299	137521	124746	142724	133066	69443	74306
2377	16.843	574.35669	(3S,10R,13R)-10,13-dimethyl-17-octyl-2,3,4,7,8,9,10,11,12,13,14,15,16,17-tetradecahydro-1H-cyclopenta[a]phenanthren-3-yl (4-nitrophenyl) carbonate	[M+H]+	ion correlated with 2611	0.793	False	7.89	574.34998	C34H49NO5	Androstane steroids	AFNDTSIACJAGSO-ZNBDOVCMSA-N	O=C(OC1=CC=C(C=C1)[N+](=O)[O-])OC2CC3=CCC4C(CCC5(C)C(CCCCCCCC)CCC45)C3(C)CC2	530	True	True	False		False	False	null	null	99.1	99.6	null	null	null	190.34	sample-0039-r001	574.35669:27939 575.36004:11032 576.3634:0		507.39814453125	507.39814453125	5074	5599	56863	55086	70723	71824	63397	59227	25065	23856	135164	139257	57207	61517	45307	48918
2152	19.342	547.42725	(3S,10R,13R)-10,13-dimethyl-17-octyl-2,3,4,7,8,9,10,11,12,13,14,15,16,17-tetradecahydro-1H-cyclopenta[a]phenanthren-3-yl 3-cyclohexylpropanoate	[M+H]+		0.81	False	8.1	547.44	C36H60O2	Steroid esters	WXDLBYTWLXNNTA-SBLAIGBDSA-N	O=C(OC1CC2=CCC3C(CCC4(C)C(CCCCCCCC)CCC34)C2(C)CC1)CCC5CCCCC5	530	True	True	False		False	False	null	null	96.8	99.4	null	null	null	228.46	sample-0055-r001	547.42725:14882 548.4306:5241 549.43396:5653		12270.45390625	123646	281870	281368	222430	204786	138646	128666	140913	143070	175290	174196	145855	142057	173847	167688	173090	179926
2760	12.809	617.45178	(3S,10R,13R,17R)-10,13-dimethyl-17-((R)-6-methylheptan-2-yl)-2,3,4,7,8,9,10,11,12,13,14,15,16,17-tetradecahydro-1H-cyclopenta[a]phenanthren-3-yl 2-((4-ethyl-2-oxo-2H-chromen-7-yl)oxy)acetate	[M+H]+		0.328	False	7.71	617.41998	C40H56O5	Cholesteryl esters	IWMZZZKMYAZSLW-ROSFQWPFSA-N	O=C1OC=2C=C(OCC(=O)OC3CC4=CCC5C(CCC6(C)C(CCC56)C(C)CCCC(C)C)C4(C)CC3)C=CC2C(=C1)CC	530	True	True	False		False	False	null	null	81.7	99.9	null	null	null	235.47	sample-0003-r001	617.45178:25938 618.45513:13956 619.45849:0		3982.879296875	3982.879296875	182352	181015	276298	268454	239899	235373	199728	192474	251358	245770	162117	165411	200654	186140	196300	185424
3069	14.885	657.4458	(3S,10R,13R,17R)-10,13-dimethyl-17-((R)-6-methylheptan-2-yl)-2,3,4,7,8,9,10,11,12,13,14,15,16,17-tetradecahydro-1H-cyclopenta[a]phenanthren-3-yl 2-((4-methyl-6-oxo-7,8,9,10-tetrahydro-6H-benzo[c]chromen-3-yl)oxy)acetate	[M+H]+		0.621	False	7.72	657.45001	C43H60O5	Cholesteryl esters	CGDPLLODVFIMRR-SWPIHIBISA-N	O=C1OC2=C(C=CC(OCC(=O)OC3CC4=CCC5C(CCC6(C)C(CCC56)C(C)CCCC(C)C)C4(C)CC3)=C2C)C7=C1CCCC7	530	True	True	False		False	False	null	null	99.6	99.7	null	null	null	180.65	sample-0042-r002	657.4458:17105 658.44915:8370 659.45251:0		1178.40068359375	1178.40068359375	133689	145806	67021	82451	105549	90866	99942	95178	116438	109888	46102	48504	144393	148699	130650	146660
1470	19.68	468.31128	(3S,6S,6aR,7R,7aR,8S,9R,10S,11aR,12R,13S,14R)-1-ethyl-3-(hydroxymethyl)-6,8,10,13-tetramethoxytetradecahydro-1H-3,6a,12-(epiethane[1,1,2]triyl)-7,9-methanonaphtho[2,3-b]azocine-11a,12-diol	[M+2H]2+		0.828	False	4.61	468.29999	C25H41NO7	Aconitane-type diterpenoid alkaloids	YOTUXHIWBVZAJQ-TYKVCMGYSA-N	OCC12CN(CC)C3C4(O)C(OC)C1C3(C(OC)CC2)C5CC6C(OC)CC4(O)C5C6OC	530	True	True	False		False	False	null	null	97.5	98.9	null	null	null	180.66	sample-0024-r002	468.31128:11878 469.31463:0 470.31799:0		1628.18671875	1628.18671875	16282	17180	17617	30609	40889	52001	39326	45411	48478	48537	53873	59166	44209	52777	47043	51706
2378	15.224	574.39496	(3S,8S,9S,10R,13R,14S,17R)-10,13-dimethyl-17-((R)-6-methylheptan-2-yl)-2,3,4,7,8,9,10,11,12,13,14,15,16,17-tetradecahydro-1H-cyclopenta[a]phenanthren-3-yl (2-(trimethylammonio)ethyl) phosphate	[M+H]+	ion correlated with 2500; ion correlated with 2546; ion correlated with 2412; ion correlated with 2265; ion correlated with 4011; ion correlated with 2123	0.759	False	7.94	574.40002	C32H58NO4P	Cholesterols and derivatives	MWEZHNCHKXEIBJ-RWFZIKKDSA-N	O=P([O-])(OCC[N+](C)(C)C)OC1CC2=CCC3C(CCC4(C)C(CCC34)C(C)CCCC(C)C)C2(C)CC1	530	True	True	False		False	False	null	null	99.5	99.7	null	null	null	183.23	sample-0010-r002	574.39496:13429 575.39831:79528 576.40167:17033		1171.7767578125	1171.7767578125	42935	42377	72701	70284	61363	59314	70502	69509	79617	76630	64765	61334	63635	63471	34907	43768
2242	17.828	557.44525	(4R)-5',6a,8a,9-tetramethyldocosahydrospiro[naphtho[2',1':4,5]indeno[2,1-b]furan-10,2'-pyran]-4-yl nonanoate	[M+H]2+	ion correlated with 2423; ion correlated with 2038; adduct linked to 4578_[M+H-H2O]+	0.845	False	8.02	557.45001	C36H60O4	Triterpenoids	BVMVRPVYRJQROP-XYUNULTHSA-N	O=C(OC1CCC2(C)C(CCC3C2CCC4(C)C3CC5OC6(OCC(C)CC6)C(C)C54)C1)CCCCCCCC	530	True	True	False		False	False	null	null	99.5	99.5	null	null	null	1217.85	sample-0019-r001	557.44525:114183 558.4486:33865 559.45196:13107		605691	19165.5953125	667192	644066	278494	268092	238731	235251	241620	242221	627357	616370	309415	321624	670933	660685	191656	199758
1342	20.055	449.36731	(5aR,5bR)-3a,5a,5b,8,8,11a-hexamethyl-1-(prop-1-en-2-yl)icosahydro-1H-cyclopenta[a]chrysen-9-ol	[M+H]+		0.431	False	8.01	449.37	C30H50O	Triterpenoids	MQYXUWHLBZFQQO-KZYZTIEESA-N	OC1CCC2(C)C(CCC3(C)C2CCC4C5C(C(=C)C)CCC5(C)CCC43C)C1(C)C	530	True	True	False		False	False	null	null	99.9	99.3	null	null	null	156.79	sample-0047-r001	449.36731:13054 450.37066:6017 451.37402:0		1041.0615234375	1041.0615234375	58302	62546	23797	18383	31295	24622	37498	30004	10824	17336	1041.0615234375	1041.0615234375	55990	54355	38313	41841
1664	18.521	491.37338	(5aS,7S,11aS,12aR)-3-((2S,5R)-5-(2-hydroxypropan-2-yl)-2-methyltetrahydrofuran-2-yl)-2a,5a,8,8-tetramethylhexadecahydrocyclopenta[a]cyclopropa[e]phenanthrene-4,7,9-triol	[M+H]+	ion correlated with 1783; ion correlated with 1795; ion correlated with 3483	0.603	False	7.48	491.37	C30H50O5	Triterpene saponins	WENNXORDXYGDTP-NIDIBBFBSA-N	OC1CC2C3(C)CC(O)C(C4(OC(CC4)C(O)(C)C)C)C3(C)CCC52CC65CCC(O)C(C)(C)C16	530	True	True	False		False	False	null	null	99.8	99.4	null	null	null	341.5	sample-0020-r002	491.37338:35456 492.37673:6441 493.38009:32813		7986.48515625	226012	206865	210069	120965	108960	97525	91262	92057	96496	195976	193719	135181	125654	205527	193418	80016	89098
122	6.377	217.142	(5E)-6,10-dimethyl-5,9-undecadien-2-one	[M+H-H2O]+	similar chromatogram in higher mz_1452; similar chromatogram in higher mz_465; similar chromatogram in higher mz_1375; similar chromatogram in higher mz_1361; similar chromatogram in higher mz_942; similar chromatogram in higher mz_923; adduct linked to 158_[M+H]+; similar chromatogram in higher mz_551; similar chromatogram in higher mz_1699	0.966	False	6.85	217.16	C13H22O	Acyclic monoterpenoids	HNZUNIKWNYHEJJ-FMIVXFBMSA-N	O=C(C)CCC=C(C)CCC=C(C)C	530	True	True	False		False	False	null	null	93.7	100	null	null	null	151.48	sample-0045-r001	217.142:9679 218.14535:0 219.14871:24059		609.868212890625	609.868212890625	39275	39259	32184	6881	48399	48052	51860	46037	32010	28906	54057	48799	44835	44367	33300	42653
1676	18.519	493.36026	(5S,10S,13S)-17-acetyl-10,13-dimethyl-2,3,4,5,6,7,8,9,10,11,12,13,14,15-tetradecahydro-1H-cyclopenta[a]phenanthren-3-yl decanoate	[M+H]+	ion correlated with 1798; ion correlated with 1667; adduct linked to 1533_[M+H-H2O]+	0.741	False	8.52	493.37	C31H50O3	Steroid esters	LSIDWNBKDSCZRU-SWRMLIGDSA-N	O=C(OC1CCC2(C)C(CCC3C4CC=C(C(=O)C)C4(C)CCC32)C1)CCCCCCCCC	530	True	True	False		False	False	null	null	98.1	99.5	null	null	null	157.47	sample-0055-r001	493.36026:26322 494.36361:0 495.36697:6568		5230.7265625	177649	144343	136321	77029	75226	66197	62628	67926	66593	132077	133900	96675	87353	142175	144667	52307	56478
2288	15.24	562.35443	(6aR,8aS)-10-(4-(N-acetylacetamido)-3-methylbutyl)-6a,8a,9-trimethyl-3,4,5,6,6a,6b,7,8,8a,8b,11a,12,12a,12b-tetradecahydro-1H-naphtho[2',1':4,5]indeno[2,1-b]furan-4-yl acetate	[M+H]+	ion correlated with 2514; ion correlated with 2512; ion correlated with 2392; ion correlated with 2153; ion correlated with 2008; ion correlated with 3791; ion correlated with 2000; ion correlated with 1864	0.81	False	7.41	562.34998	C33H49NO5	Furostanes and derivatives	WURLGASLEZVNHV-PLECQVPFSA-N	O=C(OC1CC2=CCC3C(CCC4(C)C5C(=C(OC5CC34)CCC(C)CN(C(=O)C)C(=O)C)C)C2(C)CC1)C	530	True	True	False		False	False	null	null	99.6	99.7	null	null	null	625.24	sample-0010-r002	562.35443:50136 563.35778:12557 564.36114:21528		7927.79296875	7927.79296875	156042	171101	280558	285329	228703	230031	288752	262130	312754	317246	252959	280657	256109	252528	169700	169886
2816	25.596	624.26746	(6aR,8aS,Z)-10-(5-acetamido-4-iodopentan-2-ylidene)-6a,8a,9-trimethyl-3,4,5,6,6a,6b,7,8,8a,8b,9,10,11a,12,12a,12b-hexadecahydro-1H-naphtho[2',1':4,5]indeno[2,1-b]furan-4-yl acetate	[M+H]+		0.879	False	7.71	624.25	C31H46INO4	Steroid esters	KGBSGBJFEOXATN-DKEJJYDPSA-N	O=C(OC1CC2=CCC3C(CCC4(C)C3CC5OC(=C(C)CC(I)CNC(=O)C)C(C)C54)C2(C)CC1)C	530	True	True	False		False	False	null	null	94.1	98.4	null	null	null	190.69	sample-0004-r002	624.26746:11083 625.27081:8098 626.27417:6609		4432.344921875	4432.344921875	68053	63192	67308	67272	62663	56501	65912	63143	63583	57058	56092	65011	61721	57196	65454	58946
4046	6.984	841.3858	(7S,9E,11S,12R,13R,14S,15S,19S,20S,21E,23Z,32R)-2-hydroxy-11-methoxy-3,7,12,14,17,17,20,24,32-nonamethyl-28-[(3-methylphenyl)amino]-6,25,29,31-tetraoxo-8,16,18,33-tetraoxa-26-azapentacyclo[25.3.1.1^{4,7}.1^{15,19}.0^{5,30}]tritriaconta-1,3,5(30),9,21,...	[M+H]+		0.5	False	7.07	841.39001	C47H56N2O12	Macrolactams	QTVVOIBACOUVOE-MYTVEFCISA-N	O=C(OC1C(C)C(OC)C=COC2(OC3=C(C2=O)C=4C(=O)C(NC5=CC=CC(=C5)C)=C(NC(=O)C(=CC=CC(C)C6OC(OC(C1C)C6C)(C)C)C)C(=O)C4C(O)=C3C)C)C	530	True	True	False		False	False	null	null	99.6	100	null	null	null	48.49	sample-0009-r001	841.3858:5697 842.38915:0 843.39251:0		502.1333984375	502.1333984375	5637	5150	5021	5504	11226	5350	10675	502.1333984375	29145	29064	19700	18636	502.1333984375	5219	5970	5395
4163	22.347	879.46521	(7S,9E,11S,12R,13S,14S,15S,16R,17S,18S,19E,21Z)-26-(dihexylamino)-2,15,17-trihydroxy-11-methoxy-3,7,12,14,16,18,22-heptamethyl-6,23,27,29-tetraoxo-8,30-dioxa-24-azatetracyclo[23.3.1.1^{4,7}.0^{5,28}]triaconta-1,3,5(28),9,19,21,25-heptaen-13-yl acetate	[M+H]+	ion correlated with 4164; ion correlated with 4186; ion correlated with 4187	0.5	False	7.92	879.46002	C49H70N2O12	Macrolactams	GTJPHZMORIYVET-QPTTZKJHSA-N	O=C(OC1C(C)C(OC)C=COC2(OC3=C(C2=O)C=4C(=O)C(=C(NC(=O)C(=CC=CC(C)C(O)C(C)C(O)C1C)C)C(=O)C4C(O)=C3C)N(CCCCCC)CCCCCC)C)C	530	True	True	False		False	False	null	null	99.5	99	null	null	null	161.3	sample-0053-r001	879.46521:11659 880.46856:6472 881.47192:0		1641.331640625	1641.331640625	1641.331640625	1641.331640625	1641.331640625	16413	17871	31635	34911	40605	36747	39072	59344	72583	42569	43123	30333	33372
3929	14.194	815.36804	(7S,9E,11S,12R,13S,14S,15S,16R,17S,18S,19E,21Z)-26-[benzyl(methyl)amino]-2,15,17-trihydroxy-11-methoxy-3,7,12,14,16,18,22-heptamethyl-6,23,27,29-tetraoxo-8,30-dioxa-24-azatetracyclo[23.3.1.1^{4,7}.0^{5,28}]triaconta-1,3,5(28),9,19,21,25-heptaen-13-yl ...	[M+H]+		0.741	False	6.83	815.38	C45H54N2O12	Macrolactams	ADWARAKZGQFXEL-OIVMLZNESA-N	O=C(OC1C(C)C(OC)C=COC2(OC3=C(C2=O)C=4C(=O)C(=C(NC(=O)C(=CC=CC(C)C(O)C(C)C(O)C1C)C)C(=O)C4C(O)=C3C)N(C)CC=5C=CC=CC5)C)C	530	True	True	False		False	False	null	null	97.2	99.7	null	null	null	260.64	sample-0047-r001	815.36804:14911 816.37139:6717 817.37475:0		5591.812890625	5591.812890625	86933	81026	78170	85832	83664	73728	71206	80192	69819	76772	86957	88341	80218	82100	89810	85428
3959	7.176	821.33698	(7S,9E,11S,12S,13S,14S,15S,16R,17S,18S,19E,21Z)-2,13,15,17-tetrahydroxy-11-methoxy-3,7,12,14,16,18,22-heptamethyl-26-[(4-phenylphenyl)amino]-8,30-dioxa-24-azatetracyclo[23.3.1.1^{4,7}.0^{5,28}]triaconta-1,3,5(28),9,19,21,25-heptaene-6,23,27,29-tetrone	[M+H]+		0.707	False	6.86	821.35999	C47H52N2O11	Macrolactams	GOYSXGAZKUHVSU-AAKIGERJSA-N	O=C1NC=2C(=O)C=3C(O)=C(C=4OC(OC=CC(OC)C(C)C(O)C(C)C(O)C(C)C(O)C(C=CC=C1C)C)(C(=O)C4C3C(=O)C2NC=5C=CC(=CC5)C=6C=CC=CC6)C)C	530	True	True	False		False	False	null	null	90	100	null	null	null	107.25	sample-0009-r001	821.33698:10578 822.34033:5196 823.34369:0		442.241748046875	442.241748046875	45361	34593	20282	41877	16704	41541	34043	37462	118725	123437	28166	33858	28182	21475	10995	15965
3845	5.175	795.37994	(7S,9E,11S,12S,13S,14S,15S,16R,17S,18S,19E,21Z)-26-[(2-ethylphenyl)amino]-2,13,15,17-tetrahydroxy-11-methoxy-3,7,12,14,16,18,22-heptamethyl-8,30-dioxa-24-azatetracyclo[23.3.1.1^{4,7}.0^{5,28}]triaconta-1,3,5(28),9,19,21,25-heptaene-6,23,27,29-tetrone	[M+H]+	ion correlated with 3846	0.5	False	6.58	795.34998	C43H52N2O11	Macrolactams	IZDYRXBFTDBGQL-NGZGZMSRSA-N	O=C1NC=2C(=O)C=3C(O)=C(C=4OC(OC=CC(OC)C(C)C(O)C(C)C(O)C(C)C(O)C(C=CC=C1C)C)(C(=O)C4C3C(=O)C2NC=5C=CC=CC5CC)C)C	530	True	True	False		False	False	null	null	83.6	100	null	null	null	552.14	sample-0009-r001	795.37994:54980 796.38329:33270 797.38665:11157		1371.80302734375	1371.80302734375	143354	138611	107715	111597	161121	154513	172610	173860	305468	314079	170352	160422	94707	97346	131184	125874
1050	20.11	409.31915	(9S,14S)-10,13-dimethyl-17-(6-methylheptan-2-yl)-2,3,4,7,8,9,10,11,12,13,14,15,16,17-tetradecahydro-1H-cyclopenta[a]phenanthren-3-ol	[M+Na]+	adduct linked to 787_[M+H-H2O]+	0.638	False	8.13	409.34	C27H46O	Cholesterols and derivatives	HVYWMOMLDIMFJA-GONJIEHTSA-N	OC1CC2=CCC3C(CCC4(C)C(CCC34)C(C)CCCC(C)C)C2(C)CC1	530	True	True	False		False	False	null	null	91.7	99.3	null	null	null	116.75	sample-0005-r001	409.31915:26636 410.3225:8749 411.32586:0		7197.41484375	146100	158228	161575	176090	167359	187034	181958	161061	163558	158580	166550	156499	152886	150051	144116	156064	162707
1132	19.586	422.29578	(9Z,12Z)-N-(3-Methoxybenzyl)octadeca-9,12-dienamide	[M+H]+		0.828	False	8.36	422.29999	C26H41NO2	Anisoles	BMQBTHWVNBJSPS-NQLNTKRDSA-N	O=C(NCC=1C=CC=C(OC)C1)CCCCCCCC=CCC=CCCCCC	530	True	True	False		False	False	null	null	99.6	99.4	null	null	null	197.87	sample-0009-r001	422.29578:15145 423.29913:6609 424.30249:0		2086.39921875	2086.39921875	46757	49780	57551	52604	45545	56556	53655	49803	92237	84122	58633	55824	23028	29494	70924	74664
2543	17.677	593.43481	(E)-(3S,10R,13R)-10,13-dimethyl-17-octyl-2,3,4,7,8,9,10,11,12,13,14,15,16,17-tetradecahydro-1H-cyclopenta[a]phenanthren-3-yl 2,3-diphenylacrylate	[M+H]+		0.707	False	7.9	593.42999	C42H56O2	Steroid esters	SLEOSPFLNGKQLW-OPWTWDCDSA-N	O=C(OC1CC2=CCC3C(CCC4(C)C(CCCCCCCC)CCC34)C2(C)CC1)C(=CC=5C=CC=CC5)C=6C=CC=CC6	530	True	True	False		False	False	null	null	99.5	99.5	null	null	null	5301.36	sample-0051-r001	593.43481:425846 594.43816:144132 595.44152:46749		1138264	1923220	1656366	1650050	5464580	5489459	4394508	4326538	4841834	4861657	1688868	1686787	4865550	4944825	1772578	1757048	5759573	5707943
2174	18.355	550.07684	(R)-1-((3-(2,3-dihydrobenzo[b][1,4]dioxin-6-yl)-4-oxo-2-(trifluoromethyl)-4H-chromen-7-yl)oxy)-1-oxopropan-2-aminium 2,2,2-trifluoroacetate	[M+H]+	ion correlated with 2040	0.845	False	null	550.09003	C23H17F6NO8	Isoflavones	OQZPEMYSKKTIIE-HNCPQSOCSA-N	O=C([O-])C(F)(F)F.O=C(OC1=CC=C2C(=O)C(C=3C=CC=4OCCOC4C3)=C(OC2=C1)C(F)(F)F)C(C)[NH3+]	530	True	True	False		False	False	null	null	96.6	null	null	null	null	461.12	sample-0030-r002	550.07684:30806 551.08019:6261 552.08355:28561		9200.29921875	9200.29921875	159361	160419	125178	120249	105678	96781	111396	104677	156760	154933	144893	144384	155375	158934	92003	97080
1213	23.113	431.37964	(R)-2,5,7,8-tetramethyl-2-((4S,8S)-4,8,12-trimethyltridecyl)chroman-6-ol	[M+H]+	adduct linked to 1372_[M+Na]+; similar chromatogram in higher mz_3437	0.655	False	9.08	431.38	C29H50O2	Tocopherols	GVJHHUAWPYXKBD-IHMCZWCLSA-N	OC=1C(=C(C=2OC(C)(CCC2C1C)CCCC(C)CCCC(C)CCCC(C)C)C)C	530	True	True	False		False	False	null	null	100	99	null	null	null	89.55	sample-0056-r002	431.37964:11847 432.38299:0 433.38635:0		18656	6830	510.41767578125	5104	510.41767578125	510.41767578125	510.41767578125	510.41767578125	510.41767578125	5193	16209	17284	510.41767578125	510.41767578125	5143	510.41767578125	5972	510.41767578125
2609	3.216	601.24152	(R)-3-benzyl-4,8-dimethyl-2-oxo-2H-chromen-7-yl 2-(((benzyloxy)carbonyl)amino)-3-(1H-indol-3-yl)propanoate	[M+H]+		0.552	False	7.3	601.22998	C37H32N2O6	Alpha amino acid esters	LNMBUJUJPICZGH-JGCGQSQUSA-N	O=C(OCC=1C=CC=CC1)NC(C(=O)OC=2C=CC3=C(OC(=O)C(=C3C)CC=4C=CC=CC4)C2C)CC5=CNC=6C=CC=CC65	530	True	True	False		False	False	null	null	97.4	99.9	null	null	null	74.65	sample-0012-r002	601.24152:6195 602.24487:0 603.24823:0		508.355029296875	508.355029296875	13310	18447	508.355029296875	5991	18934	25693	5750	26032	10734	10322	32673	31619	19710	21480	10697	10460
3540	7.24	741.20715	(S)-1-((2S,3R,4S,5S)-3,4-diacetoxy-5-((2-(3,4-diacetoxyphenyl)-4-oxo-5-(2-oxopropyl)-4H-chromen-7-yl)oxy)tetrahydrofuran-2-yl)ethane-1,2-diyl diacetate	[M+H]+	ion correlated with 3541	0.397	False	6.51	741.20001	C36H36O17	Flavonoid-7-O-glycosides	JHUNHTOHTUZTKV-HBFCSRGLSA-N	O=C(OC=1C=CC(=CC1OC(=O)C)C=2OC3=CC(OC4OC(C(OC(=O)C)COC(=O)C)C(OC(=O)C)C4OC(=O)C)=CC(=C3C(=O)C2)CC(=O)C)C	530	True	True	False		False	False	null	null	99	100	null	null	null	1179.72	sample-0024-r002	741.20715:83780 742.2105:42852 743.21386:13377		20135.7921875	1171025	362104	371185	313051	296692	403992	396184	452175	462806	586070	560535	503868	487738	245658	275345	395640	391029
2836	14.768	627.31354	(S)-2-(((S)-7-acetamido-1,2,3-trimethoxy-9-oxo-5,6,7,9-tetrahydrobenzo[a]heptalen-10-yl)amino)-4-(methylthio)-N-(2-(2-oxopyrrolidin-1-yl)ethyl)butanamide	[M+H]+		0.724	False	5.66	627.28998	C32H42N4O7S	Methionine and derivatives	PMKXOQVXLVOSJT-ZCYQVOJMSA-N	O=C1C=C2C(=CC=C1NC(C(=O)NCCN3C(=O)CCC3)CCSC)C4=C(OC)C(OC)=C(OC)C=C4CCC2NC(=O)C	530	True	True	False		False	False	null	null	89.5	99.6	null	null	null	111.66	sample-0005-r001	627.31354:10324 628.31689:5311 629.32025:0		505.29609375	505.29609375	11701	18282	18600	25193	59499	62012	48606	43551	505.29609375	505.29609375	57281	50324	44075	45090	23729	18134
1555	5.268	479.13171	(S)-2-(3-(4-fluorophenyl)-7-hydroxy-4-oxo-4H-chromene-2-carboxamido)-5-guanidinopentanoic acid	[M+2H]2+	similar chromatogram in higher mz_2340	0.776	False	4.34	479.13	C22H21FN4O6	Isoflavones	IGUYXYURIISSQA-HNNXBMFYSA-N	O=C(O)C(NC(=O)C=1OC2=CC(O)=CC=C2C(=O)C1C=3C=CC(F)=CC3)CCCNC(=N)N	530	True	True	False		False	False	null	null	99.9	100	null	null	null	434.84	sample-0009-r001	479.13171:76996 480.13506:12992 481.13842:0		151655	54269	106137	97178	490433	499215	97491	89630	111088	100647	647297	644808	92491	79737	90034	98124	107520	102100
3388	3.891	710.26392	(S)-3-(3,4-dihydro-2H-benzo[b][1,4]dioxepin-7-yl)-2-methyl-4-oxo-4H-chromen-7-yl 2-((tert-butoxycarbonyl)amino)-3-(4-((tert-butoxycarbonyl)oxy)phenyl)propanoate	[M+H]+		0.569	False	8	710.25	C38H41NO11	Isoflavones	WORGEWUXYJGAQP-NDEPHWFRSA-N	O=C(OC1=CC=C(C=C1)CC(NC(=O)OC(C)(C)C)C(=O)OC2=CC=C3C(=O)C(C=4C=CC=5OCCCOC5C4)=C(OC3=C2)C)OC(C)(C)C	530	True	True	False		False	False	null	null	96.2	99.9	null	null	null	1515.71	sample-0012-r002	710.26392:266695 711.26727:125718 712.27063:35607		13242.7140625	13242.7140625	336380	333601	250956	240639	680105	668474	1240344	1217920	132427	138243	1824176	1819092	727268	728423	364029	351256
2756	15.791	617.26276	(S)-3-(4-fluorophenyl)-4-oxo-4H-chromen-7-yl 2-(6-((tert-butoxycarbonyl)amino)hexanamido)-3-phenylpropanoate	[M+H]+	ion correlated with 2613	0.862	False	7.77	617.26001	C35H37FN2O7	Isoflavones	SGQLWFYYEYBZNX-LJAQVGFWSA-N	O=C(OC(C)(C)C)NCCCCCC(=O)NC(C(=O)OC1=CC=C2C(=O)C(=COC2=C1)C=3C=CC(F)=CC3)CC=4C=CC=CC4	530	True	True	False		False	False	null	null	99.8	99.7	null	null	null	1044.86	sample-0039-r001	617.26276:107085 618.26611:36893 619.26947:12999		252126	16916.484375	193664	196740	411306	409712	509442	510240	627657	620856	228841	220794	630276	628125	345123	343157	382632	367291
3686	8.015	769.30292	(S)-9-(2-(((S)-6,7-dimethoxy-2-methyl-1,2,3,4-tetrahydroisoquinolin-1-yl)methyl)-4,5-dimethoxyphenoxy)-1,2,10-trimethoxy-6-methyl-5,6,6a,7-tetrahydro-4H-dibenzo[de,g]quinoline dihydrochloride	[M+H]+		0.517	False	null	769.29999	C41H50Cl2N2O8	Aporphines	VKZKUXQNOOTKCF-ARDORAJISA-N	Cl.Cl.O(C=1C=C2C(=CC1OC)C=3C(OC)=C(OC)C=C4C3C(N(C)CC4)C2)C5=CC(OC)=C(OC)C=C5CC6C7=CC(OC)=C(OC)C=C7CCN6C	530	True	True	False		False	False	null	null	99.8	null	null	null	null	88.48	sample-0010-r002	769.30292:11634 770.30627:5891 771.30963:0		515.89228515625	515.89228515625	17780	11673	34651	37725	11463	11164	18703	18937	73219	66933	36736	37995	11990	5998	5804	5443
90	6.331	197.13611	(Z)-2-((Z)-1-(hydroxyimino)ethyl)-6,6-dimethylbicyclo[3.1.0]hexan-3-one oxime	[M+H]+		0.517	False	3.64	197.13	C10H16N2O2	Ketoximes	HZNCCVUDDGMZDN-KBLTYCPTSA-N	ON=C(C)C1C(=NO)CC2C1C2(C)C	530	True	True	False		False	False	null	null	99.3	100	null	null	null	92.53	sample-0055-r001	197.13611:7874 198.13946:0 199.14282:0		514.81279296875	514.81279296875	17245	16734	514.81279296875	514.81279296875	514.81279296875	514.81279296875	514.81279296875	514.81279296875	514.81279296875	514.81279296875	514.81279296875	514.81279296875	5148	514.81279296875	10444	10528
4401	1.227	971.263	[(2R,3R,4S,5R,6S)-3,4,5-tris(acetyloxy)-6-[(7-tert-butyl-5,8-dihydroxy-1,4-dioxo-3-{[(2S,3R,4S,5R,6R)-3,4,5-tris(acetyloxy)-6-[(acetyloxy)methyl]oxan-2-yl]sulfanyl}-1,4-dihydronaphthalen-2-yl)sulfanyl]oxan-2-yl]methyl acetate	[M+H]+		0.69	False	6.73	971.22998	C42H50O22S2	Naphthoquinones	PWMWFOWSRFRPQK-WBUMXBAOSA-N	O=C(OCC1OC(SC=2C(=O)C3=C(O)C=C(C(O)=C3C(=O)C2SC4OC(COC(=O)C)C(OC(=O)C)C(OC(=O)C)C4OC(=O)C)C(C)(C)C)C(OC(=O)C)C(OC(=O)C)C1OC(=O)C)C	530	True	True	False		False	False	null	null	80.4	99.8	null	null	null	386.07	sample-0031-r001	971.263:29784 972.26635:14607 973.26971:7491		500.422216796875	500.422216796875	194826	168222	17286	11145	167054	164212	154387	171412	17407	17327	138854	143898	230886	190783	137771	143588
392	1.062	295.20465	[6]-Gingerol	[M+H]+		0.707	False	6.86	295.19	C17H26O4	Gingerols	NLDDIKRKFXEWBK-AWEZNQCLSA-N	O=C(CCC1=CC=C(O)C(OC)=C1)CC(O)CCCCC	530	True	True	False		False	False	null	null	95.8	99.8	null	null	null	55.39	sample-0038-r002	295.20465:6281 296.208:0 297.21136:0		503.47822265625	503.47822265625	503.47822265625	6894	503.47822265625	503.47822265625	13568	15160	19347	15881	5035	5067	5453	503.47822265625	14297	12486	6106	6065
4231	24.815	903.71722	1-((3R,10S,13S)-10,13-dimethyl-17-octyl-2,3,4,7,8,9,10,11,12,13,14,15,16,17-tetradecahydro-1H-cyclopenta[a]phenanthren-3-yl) 4-((3S,10R,13R)-10,13-dimethyl-17-octyl-2,3,4,7,8,9,10,11,12,13,14,15,16,17-tetradecahydro-1H-cyclopenta[a]phenanthren-3-yl) 2,3-dimethylfumarate	[M+H]+		0.534	False	8.34	903.71997	C60H96O4	Steroid esters	LMRLDJDATYPZAG-QJADOLIRSA-N	O=C(OC1CC2=CCC3C(CCC4(C)C(CCCCCCCC)CCC34)C2(C)CC1)C(=C(C(=O)OC5CC6=CCC7C(CCC8(C)C(CCCCCCCC)CCC78)C6(C)CC5)C)C	530	True	True	False		False	False	null	null	99.8	98.7	null	null	null	57.68	sample-0018-r002	903.71722:5539 904.72057:0 905.72393:0		16.2790374755859	16.2790374755859	16169	16089	11621	16.2790374755859	16.2790374755859	16.2790374755859	6074	5292	163	5863	5325	16.2790374755859	789	15440	16.2790374755859	11079
3585	13.366	751.31757	1,1'-(((methylenebis(oxy))bis(4,1-phenylene))bis(methylene))bis(6,7-dimethoxy-2-methyl-1,2,3,4-tetrahydroisoquinolin-2-ium) carboxyformate	[M+Na]+	adduct linked to 3474_[M+H]+	0.759	False	null	751.33002	C43H50N2O14	Benzylisoquinolines	HJVIWBCMRSHIKP-UHFFFAOYSA-N	O=C([O-])C(=O)O.O=C([O-])C(=O)O.O(C=1C=C2C(=CC1OC)C(CC3=CC=C(OCOC4=CC=C(C=C4)CC5C6=CC(OC)=C(OC)C=C6CC[NH+]5C)C=C3)[NH+](C)CC2)C	530	True	True	False		False	False	null	null	96.9	null	null	null	null	116.17	sample-0029-r001	751.31757:6773 752.32092:0 753.32428:0		1802.1322265625	1802.1322265625	32443	23721	31609	30383	34046	29526	34762	30714	31670	30280	18021	24939	30326	31307	32135	31294
1953	12.646	526.16595	1,1'-azanediylbis(3-methyl-2H-naphtho[1,2,3-de]quinoline-2,7(3H)-dione) triacetate	[M+H]+		0.776	False	null	526.16998	C40H33N3O10	Anthracenes	VWAIGFCJFBXWBL-UHFFFAOYSA-N	O=C(O)C.O=C(O)C.O=C(O)C.O=C1C=2C=CC=CC2C3=C(NC=4C(=O)N(C=5C=CC=C6C(=O)C=7C=CC=CC7C4C65)C)C(=O)N(C=8C=CC=C1C83)C	530	True	True	False		False	False	null	null	99.7	null	null	null	null	102.53	sample-0004-r002	526.16595:8572 527.1693:0 528.17266:0		530.400048828125	530.400048828125	18681	19265	49584	49933	28579	31671	38577	32975	39018	35996	25338	24289	42308	39137	16133	13264
1752	6.818	503.22089	10'-(3-methoxy-4-((1-methyl-1H-imidazol-2-yl)methoxy)phenyl)-9',10'-dihydro-3'H-spiro[cyclohexane-1,2'-pyrano[2,3-f]chromene]-4',8'-dione	[M+H-H2O]+	adduct linked to 2108_[M+Na]+; similar chromatogram in higher mz_1994; similar chromatogram in higher mz_1877	0.776	False	5.87	503.22	C29H30N2O6	Prenylated neoflavonoids	VTNHVQOONVRIJY-UHFFFAOYSA-N	O=C1OC2=CC=C3C(=O)CC4(OC3=C2C(C5=CC=C(OCC6=NC=CN6C)C(OC)=C5)C1)CCCCC4	530	True	True	False		False	False	null	null	100	100	null	null	null	226.54	sample-0029-r001	503.22089:17601 504.22424:5615 505.2276:0		110729	2056.8203125	76631	81787	102090	101394	69653	61188	69736	69658	111408	108092	79245	77996	67074	71065	63855	60084
2125	5.52	545.2298	10-deacetylbaccatin III	[M+H]+		0.5	False	5.63	545.22998	C29H36O10	Taxanes and derivatives	YWLXLRUDGLRYDR-ZHPRIASZSA-N	O=C(OC1C2C3(OC(=O)C)COC3CC(O)C2(C(=O)C(O)C4=C(C)C(O)CC1(O)C4(C)C)C)C=5C=CC=CC5	530	True	True	False		False	False	null	null	100	100	null	null	null	62.67	sample-0010-r002	545.2298:7003 546.23315:0 547.23651:0		503.5626953125	503.5626953125	12931	19367	17381	13785	12122	13352	5036	12343	34469	36101	16557	10855	5640	11489	10272	10404
3865	14.41	799.47601	11-Oxomogroside IIE	[M+2H]2+		0.759	False	6.96	799.47998	C42H70O14	Cucurbitacin glycosides	TUFDSEMWRYIOBO-UHFFFAOYSA-N	O=C1CC2(C)C(CCC2(C)C3CC=C4C(CCC(OC5OC(CO)C(O)C(O)C5O)C4(C)C)C13C)C(C)CCC(OC6OC(CO)C(O)C(O)C6O)C(O)(C)C	530	True	True	False		False	False	null	null	99.7	99.7	null	null	null	162.52	sample-0003-r001	799.47601:12148 800.47936:28297 801.48272:18863		1858.516015625	1858.516015625	48934	36605	69571	60596	66330	62092	63359	66184	50128	50649	65498	67700	44005	47257	39180	42307
1954	5.172	526.29248	12-(3,4-diethoxyphenyl)-2,3-diethoxy-10-(prop-2-yn-1-yloxy)-5,6-dihydroindolo[2,1-a]isoquinoline	[M+H]+		0.69	False	7.17	526.26001	C33H35NO5	Phenylpyrroles	WVRAIABMMRFVCC-UHFFFAOYSA-N	C#CCOC1=CC=C2C(=C1)C(C3=CC=C(OCC)C(OCC)=C3)=C4C=5C=C(OCC)C(OCC)=CC5CCN24	530	True	True	False		False	False	null	null	81	100	null	null	null	152.77	sample-0009-r001	526.29248:10058 527.29583:0 528.29919:0		10117	1011.694921875	56979	57408	56854	48140	54575	46630	50320	47769	70813	75354	47743	41261	40107	35663	50649	50115
1498	18.031	471.33698	1beta-Hydroxydehydrotrametenolic acid	[M+H]+		0.707	False	8.13	471.34	C30H46O4	Triterpenoids	XSLKAKROJKMHIT-WIUKAADNSA-N	O=C(O)C(CCC=C(C)C)C1C(O)CC2(C3=CCC4C(C3=CCC12C)(C)CCC(O)C4(C)C)C	530	True	True	False		False	False	null	null	99.8	99.5	null	null	null	90.04	sample-0013-r001	471.33698:9881 472.34033:60886 473.34369:7538		512.25224609375	512.25224609375	41058	34972	512.25224609375	6050	512.25224609375	5123	11994	5601	44365	41061	11874	10870	51870	47945	512.25224609375	512.25224609375
204	2.21	248.08893	1-hydroxy-10-methylacridone	[M+H]+		0.81	False	5.97	248.07001	C14H11NO2	Acridones	NHYDBJFGZCQFEO-UHFFFAOYSA-N	O=C1C=2C=CC=CC2N(C=3C=CC=C(O)C13)C	530	True	True	False		False	False	null	null	93.1	99.9	null	null	null	58.8	sample-0013-r001	248.08893:5755 249.09228:0 250.09564:0		499.9845703125	499.9845703125	17696	15485	5501	10471	22347	5647	18717	12617	23902	29962	30318	30437	35406	17554	6372	5666
3535	16.836	740.43042	2-(((3R,4S,5S,6R,7R,9R,11R,12R,13S,14R)-4-((3,6-dihydroxy-4-methoxy-4-methyltetrahydro-2H-pyran-2-yl)oxy)-14-ethyl-7,12,13-trihydroxy-3,5,7,9,11,13-hexamethyl-2,10-dioxooxacyclotetradecan-6-yl)oxy)-3-hydroxy-N,N,6-trimethyltetrahydro-2H-pyran-4-aminiu...	[M+2H]2+	ion correlated with 3415	0.707	False	null	740.44	C54H101NO16	Aminoglycosides	HWQYGBUSBQFCMO-NEFSQGKMSA-N	O=C([O-])CCCCCCCCCCCCCCCCC.O=C1OC(CC)C(O)(C)C(O)C(C(=O)C(C)CC(O)(C)C(OC2OC(C)CC(C2O)[NH+](C)C)C(C)C(OC3OC(O)CC(OC)(C)C3O)C1C)C	530	True	True	False		False	False	null	null	98.2	null	null	null	null	126.31	sample-0003-r001	740.43042:9272 741.43377:9314 742.43713:0		546.01484375	546.01484375	13779	25049	54957	51133	42246	37793	48949	51974	62066	55680	47584	51423	51899	43383	24292	18128
3442	15.799	721.4314	2-((10R,11S,13S,17R)-11,17-dihydroxy-10,13-dimethyl-3-oxo-2,3,6,7,8,9,10,11,12,13,14,15,16,17-tetradecahydro-1H-cyclopenta[a]phenanthren-17-yl)-2-oxoethyl 4-((2-(4-(4-methoxyphenyl)-1,2,5-trimethylpiperidin-4-yl)ethyl)amino)-4-oxobutanoate	[M+H]+		0.397	False	5.83	721.44	C42H60N2O8	Gluco/mineralocorticoids, progestogins and derivatives	OMUYNHPTGXLOKQ-CDECLAFXSA-N	O=C(OCC(=O)C1(O)CCC2C3CCC4=CC(=O)CCC4(C)C3C(O)CC21C)CCC(=O)NCCC5(C6=CC=C(OC)C=C6)CC(N(C)CC5C)C	530	True	True	False		False	False	null	null	98.5	99.5	null	null	null	109.01	sample-0023-r001	721.4314:7172 722.43475:0 723.43811:0		1135.74189453125	1135.74189453125	21514	16417	18854	22001	32177	32541	36695	42056	41464	33282	28585	26152	43588	37437	30328	34539
1429	18.604	462.01852	2-((3-(3,4-dihydro-2H-benzo[b][1,4]dioxepin-7-yl)-2-methyl-4-oxo-4H-chromen-7-yl)oxy)-2-oxoethanaminium bromide	[M+H]+	similar chromatogram in higher mz_1438	0.328	False	null	462.04999	C21H20BrNO6	Isoflavones	HBDCERUIYMRINF-UHFFFAOYSA-N	[Br-].O=C(OC1=CC=C2C(=O)C(C=3C=CC=4OCCCOC4C3)=C(OC2=C1)C)C[NH3+]	530	True	True	False		False	False	null	null	82	null	null	null	null	74.95	sample-0014-r002	462.01852:5406 463.02187:0 464.02523:12618		521.793408203125	521.793408203125	19669	19460	5218	521.793408203125	521.793408203125	521.793408203125	521.793408203125	521.793408203125	22036	24835	521.793408203125	521.793408203125	18801	27160	521.793408203125	521.793408203125
1655	20.475	490.31665	2-((4R)-4-((3R,5R,8R,9S,12S,14S,17R)-3,12-dihydroxy-10,13-dimethylhexadecahydro-1H-cyclopenta[a]phenanthren-17-yl)pentanamido)acetic acid hydrate	[M+Na]2+	adduct linked to 4374_[M+H]+	0.828	False	null	490.31	C26H45NO6	Glycinated bile acids and derivatives	DLOTUJUSJVIXDW-PFKQEBDKSA-N	O=C(O)CNC(=O)CCC(C)C1CCC2C3CCC4CC(O)CCC4(C)C3CC(O)C12C.O	530	True	True	False		False	False	null	null	99.1	null	null	null	null	464.98	sample-0037-r001	490.31665:45867 491.32:9468 492.32336:0		4960.460546875	106997	49605	69979	57718	78372	106661	130089	126087	135487	115619	113863	158115	179493	194335	207744	159863	167233
1782	6.686	506.29749	2-((4R)-4-((3R,5S,7R,8R,9S,12S,14S,17R)-3,7,12-trihydroxy-10,13-dimethylhexadecahydro-1H-cyclopenta[a]phenanthren-17-yl)pentanamido)acetic acid hydrate	[M+H]+	ion correlated with 1867	0.621	False	null	506.31	C26H45NO7	Glycinated bile acids and derivatives	WDKPRHOCWKLQPK-SSBNMPHASA-N	O=C(O)CNC(=O)CCC(C)C1CCC2C3C(O)CC4CC(O)CCC4(C)C3CC(O)C12C.O	530	True	True	False		False	False	null	null	96.9	null	null	null	null	435.5	sample-0003-r001	506.29749:31289 507.30084:223671 508.3042:21299		5034.34921875	5034.34921875	100205	102363	193755	188810	150731	150963	165614	166315	137678	136082	174373	177875	178381	189070	104665	109207
3034	20.273	653.29346	2-((7-acetamido-1,2,3-trimethoxy-9-oxo-5,6,7,9-tetrahydrobenzo[a]heptalen-10-yl)amino)-N-(3-acetamidophenyl)-3-methylpentanamide	[M+H]+		0.707	False	6.03	653.29999	C35H42N4O7	Isoleucine and derivatives	HPXCSOULTKVTSY-UHFFFAOYSA-N	O=C1C=C2C(=CC=C1NC(C(=O)NC=3C=CC=C(C3)NC(=O)C)C(C)CC)C4=C(OC)C(OC)=C(OC)C=C4CCC2NC(=O)C	530	True	True	False		False	False	null	null	99.2	99	null	null	null	317.27	sample-0056-r002	653.29346:30004 654.29681:16234 655.30017:0		1039.70830078125	34982	43267	47492	1039.70830078125	10397	26233	33852	22617	28838	30669	36617	21792	32125	74675	78070	60892	61351
1010	4.97	405.11014	2-(3,4-dihydroxyphenyl)-5-hydroxy-10-isopropyl-9,10-dihydropyrano[2,3-f]chromene-4,8-dione	[M+H]+	similar chromatogram in higher mz_4358; similar chromatogram in higher mz_3911; similar chromatogram in higher mz_4331; similar chromatogram in higher mz_4406; similar chromatogram in higher mz_4412	0.621	False	7.07	405.09	C21H18O7	Pyranoflavonoids	BTPCABAYRDUCFJ-UHFFFAOYSA-N	O=C1C=C(OC=2C1=C(O)C=C3OC(=O)CC(C32)C(C)C)C=4C=CC(O)=C(O)C4	530	True	True	False		False	False	null	null	92.2	100	null	null	null	59.78	sample-0019-r001	405.11014:5738 406.11349:0 407.11685:0		512.16962890625	512.16962890625	18983	12616	512.16962890625	512.16962890625	19024	11962	22047	11540	512.16962890625	512.16962890625	11318	10093	15554	34720	12545	16470
734	18.813	359.34109	2,3-dihydroxypropyl stearate	[M+H]+	adduct linked to 642_[M+H-H2O]+	0.845	False	9.14	359.32001	C21H42O4	1-monoacylglycerols	VBICKXHEKHSIBG-FQEVSTJZSA-N	O=C(OCC(O)CO)CCCCCCCCCCCCCCCCC	530	True	True	False		False	False	null	null	91.5	99.5	null	null	null	1666.4	sample-0019-r001	359.34109:217960 360.34444:59304 361.3478:8978		36830.70625	36830.70625	499464	481647	510364	516117	542950	531962	822989	840918	632784	607355	635764	617920	483558	527910	572201	551719
132	18.249	221.17345	2,6-ditert-butyl-4-methylphenol	[M+H]+		0.448	False	7.53	221.19	C15H24O	Phenylpropanes	NLZUEZXRPGMBCV-UHFFFAOYSA-N	OC=1C(=CC(=CC1C(C)(C)C)C)C(C)(C)C	530	True	True	False		False	False	null	null	94.7	99.4	null	null	null	161.93	sample-0003-r001	221.17345:13241 222.1768:0 223.18016:0		1311.601953125	1311.601953125	1311.601953125	1311.601953125	81129	71842	63538	56623	62120	57687	65879	56230	72973	75388	30612	39623	16930	16575
2933	16.988	639.43195	20(R)-Ginsenoside Rh1	[M+2H]2+	ion correlated with 3098	0.759	False	7.17	639.44	C36H62O9	Triterpenoids	RAQNTCRNSXYLAH-PQYWRUIPSA-N	OCC1OC(OC2CC3(C)C(CC(O)C4C(CCC43C)C(O)(C)CCC=C(C)C)C5(C)CCC(O)C(C)(C)C25)C(O)C(O)C1O	530	True	True	False		False	False	null	null	98.7	99.5	null	null	null	861.84	sample-0009-r001	639.43195:100994 640.4353:44344 641.43866:16857		468192	596804	747171	754405	768644	741993	736784	713057	834077	841269	900247	915682	765342	760639	764665	744127	591693	578213
1677	23.355	493.41537	20(S),24(R)-Ocotillol	[M+H]+	similar chromatogram in higher mz_2424	0.759	False	7.58	493.39001	C30H52O5	Triterpene saponins	XIGBHUXQOPWGDK-IAFUCFMFSA-N	OC1CC2C3(C)CCC(O)C(C)(C)C3C(O)CC2(C)C4(C)CCC(C14)C5(OC(CC5)C(O)(C)C)C	530	True	True	False		False	False	null	null	87.9	98.8	null	null	null	180.49	sample-0009-r001	493.41537:24861 494.41872:11836 495.42208:0		4724.68046875	4724.68046875	59419	67254	73141	78447	76280	77269	84401	85810	141358	136458	94006	98076	47247	51956	113738	103919
3896	13.378	807.48657	20(S)-Ginsenoside F2	[M+H]+		0.379	False	7.1	807.487	C42H72O13	Triterpene saponins	SWIROVJVGRGSPO-JBVRGBGGSA-N	OCC1OC(OC2CCC3(C)C(CCC4(C)C3CC(O)C5C(CCC54C)C(OC6OC(CO)C(O)C(O)C6O)(C)CCC=C(C)C)C2(C)C)C(O)C(O)C1O	530	True	True	False		False	False	null	null	100	99.8	null	null	null	113.27	sample-0052-r002	807.48657:10151 808.48992:5537 809.49328:0		512.114697265625	512.114697265625	18008	18542	512.114697265625	512.114697265625	512.114697265625	512.114697265625	512.114697265625	512.114697265625	512.114697265625	512.114697265625	512.114697265625	512.114697265625	512.114697265625	512.114697265625	512.114697265625	512.114697265625
1424	22.258	461.38828	20(S)-Protopanaxadiol	[M+H]+	similar chromatogram in higher mz_3480	0.845	False	8.2	461.39001	C30H52O3	Triterpenoids	PYXFVCFISTUSOO-HKUCOEKDSA-N	OC1CC2C3(C)CCC(O)C(C)(C)C3CCC2(C)C4(C)CCC(C14)C(O)(C)CCC=C(C)C	530	True	True	False		False	False	null	null	99.9	99	null	null	null	154.65	sample-0016-r002	461.38828:21647 462.39163:8304 463.39499:0		567.217529296875	567.217529296875	32289	33824	25244	23354	11484	11043	30157	25155	28419	29654	5672	5686	40507	40989	122344	124298
1868	18.219	517.30145	24-epimakisterone A	[M+H]+	similar chromatogram in higher mz_2685	0.759	False	6.52	517.31	C28H46O7	Hydroxy bile acids, alcohols and derivatives	IJRBORPEVKCEQD-JMQWOFAPSA-N	O=C1C=C2C(CCC3(C)C(CCC23O)C(O)(C)C(O)CC(C)C(O)(C)C)C4(C)CC(O)C(O)CC14	530	True	True	False		False	False	null	null	98.6	99.3	null	null	null	132.63	sample-0010-r002	517.30145:9431 518.3048:0 519.30816:0		1682.087890625	1682.087890625	40673	35048	36234	37447	50306	41181	48852	49242	60531	61876	42995	44338	35490	42417	38045	32526
318	14.196	277.23926	2-heptadecanone	[M+H]+		0.897	False	9.33	277.25	C17H34O	Ketones	TVTCXPXLRKTHAU-UHFFFAOYSA-N	O=C(C)CCCCCCCCCCCCCCC	530	True	True	False		False	False	null	null	97.7	99.9	null	null	null	15609.65	sample-0007-r001	277.23926:1371651 278.24261:285722 279.24597:42688		4055570	2692517	4739678	4815887	7920146	5212464	15367355	10102445	10734669	9757521	2982489	3041287	12559289	12760531	10610501	10433386	9843160	6634104
78	5.068	185.13339	2-hydroxy-1-isopentyl-4-methyl-1H-imidazol-5(4H)-one	[M+H]+		0.69	False	3.71	185.13	C9H16N2O2	Hydantoins	CEHHIMFMAIPKGU-UHFFFAOYSA-N	O=C1N(C(O)=NC1C)CCC(C)C	530	True	True	False		False	False	null	null	99.8	100	null	null	null	53.36	sample-0002-r002	185.13339:5454 186.13674:0 187.1401:0		16.2978134155273	16.2978134155273	16915	35431	27605	34314	10781	11054	5779	5336	11536	21870	10575	15953	11250	7270	903	16602
499	3.265	317.13077	2-morpholino-7H-naphtho[1,2,3-de]quinolin-7-one	[M+H]+		0.897	False	5.52	317.13	C20H16N2O2	Anthracenes	BUWARJBQHWMPTL-UHFFFAOYSA-N	O=C1C=2C=CC=CC2C3=CC(=NC4=CC=CC1=C43)N5CCOCC5	530	True	True	False		False	False	null	null	100	100	null	null	null	156.41	sample-0007-r001	317.13077:13311 318.13412:0 319.13748:0		1104.79912109375	1104.79912109375	25741	20570	11480	11048	74565	81384	122355	76745	29730	25163	132831	131583	49184	54360	39258	38004
907	7.022	390.10501	3-(2,3-dihydrobenzo[b][1,4]dioxin-6-yl)-8-((dimethylamino)methyl)-7-hydroxy-4H-chromen-4-one hydrochloride	[M+H]2+	similar chromatogram in higher mz_1687; adduct linked to 3958_[M+ACN+H]+; similar chromatogram in higher mz_2148	0.69	False	null	390.10999	C20H20ClNO5	Isoflavones	ZWPFIFVTTMMGQP-UHFFFAOYSA-N	Cl.O=C1C(=COC=2C1=CC=C(O)C2CN(C)C)C=3C=CC=4OCCOC4C3	530	True	True	False		False	False	null	null	99.5	null	null	null	null	238.85	sample-0031-r001	390.10501:15281 391.10836:0 392.11172:0		3556.7109375	252184	76595	70624	52095	38112	62860	60060	78552	70199	69227	65403	81963	83764	72724	64286	69740	67653
707	1.191	353.11005	3-(3,4-dihydro-2H-benzo[b][1,4]dioxepin-7-yl)-7-ethoxy-2-methyl-4H-chromen-4-one	[M+H]+		0.793	False	7.16	353.138	C21H20O5	Isoflavones	LMBHKAWZFQGFAN-UHFFFAOYSA-N	O=C1C2=CC=C(OCC)C=C2OC(=C1C=3C=CC=4OCCCOC4C3)C	530	True	True	False		False	False	null	null	85.5	99.8	null	null	null	1874.37	sample-0015-r001	353.11005:113765 354.1134:14642 355.11676:6776		36007.015625	36007.015625	979280	940069	1036123	883970	1113960	993972	1007764	951600	676874	899992	926068	923552	995078	1106369	1132323	960148
2376	7.147	574.16541	3-(3,4-dimethoxyphenyl)-5-hydroxy-10-(3-oxo-3,5,6,7-tetrahydropyrido[3,2,1-ij]quinolin-2-yl)-9,10-dihydropyrano[2,3-f]chromene-4,8-dione	[M+2H]2+		0.517	False	5.72	574.15002	C32H25NO8	Pyranoisoflavonoids	PDSXCCOQUZAXNS-UHFFFAOYSA-N	O=C1OC2=CC(O)=C3C(=O)C(=COC3=C2C(C4=CC=5C=CC=C6C5N(C4=O)CCC6)C1)C=7C=CC(OC)=C(OC)C7	530	True	True	False		False	False	null	null	95.4	100	null	null	null	91.08	sample-0021-r001	574.16541:7496 575.16876:0 576.17212:0		562.879345703125	562.879345703125	30851	27438	562.879345703125	562.879345703125	35742	27665	30707	42196	562.879345703125	562.879345703125	29165	13658	14155	19220	38732	33744
3131	16.482	667.45245	3,29-O-Dibenzoylmultiflor-8-en-3-alpha,7beta,29-triol	[M+H]+	ion correlated with 2925	0.466	False	8.02	667.42999	C44H58O5	Benzoic acid esters	ZRKGVMOZKMBTHF-DUVCPVCPSA-N	O=C(OCC1(C)CCC2(C)CCC3(C4=C(CCC3(C)C2C1)C5(C)CCC(OC(=O)C=6C=CC=CC6)C(C)(C)C5CC4O)C)C=7C=CC=CC7	530	True	True	False		False	False	null	null	90.4	99.6	null	null	null	328.85	sample-0010-r002	667.45245:25097 668.4558:0 669.45916:47005		3103.6294921875	3103.6294921875	92236	82813	154969	153594	121449	125512	146320	145828	172077	163085	132100	137330	125986	120822	82729	88533
827	6.951	376.89056	3,6-dibromo-purpurogallin	[M+H]+		0.759	False	6.1	376.87	C11H6Br2O5	Tropolones	FECIQGUYMDSZTE-UHFFFAOYSA-N	O=C1C(O)=C(Br)C=CC=2C(Br)=C(O)C(O)=C(O)C12	530	True	True	False		False	False	null	null	91.9	100	null	null	null	117.39	sample-0020-r002	376.89056:9812 377.89391:0 378.89727:0		525.04111328125	525.04111328125	27479	23371	47088	46969	36310	36468	42023	27777	20888	28721	42741	39448	41091	47722	22275	19659
4164	22.346	879.49927	3-hydroxy-N-((6R,9R,12R,15R,18S,23aS)-22-hydroxy-18-isobutyl-2,3,3,5,9,11-hexamethyl-6-(3-methylbutan-2-yl)-1,4,7,10,13,16,19-heptaoxo-12-phenyldocosahydropyrrolo[1,2-g][1,4,7,10,13,16,19]oxahexaazacyclohenicosin-15-yl)picolinamide	[M+H]+	ion correlated with 4163; ion correlated with 4186; ion correlated with 4187	0.776	False	5.99	879.5	C44H62N8O11	Cyclic depsipeptides	FPVGOYVYIRGMQO-HQTIITAISA-N	O=C(NC1OC(=O)C(C=2C=CC=CC2)N(C(=O)C(NC(=O)C(N(C(=O)C(N(C(=O)C3N(C(=O)C(NC1=O)CC(C)C)CC(O)C3)C)(C)C)C)C(C)C(C)C)C)C)C4=NC=CC=C4O	530	True	True	False		False	False	null	null	100	98.7	null	null	null	155.11	sample-0054-r002	879.49927:11625 880.50262:6503 881.50598:0		1641.3314453125	1641.3314453125	1641.3314453125	1641.3314453125	1641.3314453125	16413	17871	31635	34911	40605	36747	39072	70003	72583	42569	43123	30333	33372
2540	6.8	593.21008	4-((11aS)-1,3-dioxo-5-(p-tolyl)-11,11a-dihydro-1H-imidazo[1',5':1,6]pyrido[3,4-b]indol-2(3H,5H,6H)-yl)-N-(4-methoxybenzyl)benzamide	[M+H]+		0.655	False	5.75	593.21997	C35H30N4O4	N-benzylbenzamides	LKRVWDPKVDSKFP-TZYYSAMKSA-N	O=C(NCC1=CC=C(OC)C=C1)C2=CC=C(C=C2)N3C(=O)N4C(C5=CC=C(C=C5)C)C=6NC=7C=CC=CC7C6CC4C3=O	530	True	True	False		False	False	null	null	98.1	100	null	null	null	247.57	sample-0030-r002	593.21008:18216 594.21343:7409 595.21679:0		93948	563.488720703125	79178	80326	88056	91272	69118	62637	82741	78540	146500	143388	87473	92561	65502	65585	64295	62314
1693	6.532	495.27728	4-((9S)-3,5,14-trihydroxy-13-methyl-10-((E)-((pyridin-4-ylmethyl)imino)methyl)hexadecahydro-1H-cyclopenta[a]phenanthren-17-yl)furan-2(5H)-one	[M+2H]2+	ion correlated with 1595; ion correlated with 1594; ion correlated with 1144	0.776	False	5.4	495.28	C29H38N2O5	Cardenolides and derivatives	KHHOUARHSDWEKJ-OHQKKTBFSA-N	O=C1OCC(=C1)C2CCC3(O)C4CCC5(O)CC(O)CCC5(C=NCC=6C=CN=CC6)C4CCC23C	530	True	True	False		False	False	null	null	99.9	100	null	null	null	357.16	sample-0020-r002	495.27728:26842 496.28063:6470 497.28399:0		4034.2640625	4034.2640625	90159	82944	154781	152827	127009	120833	124111	131422	111015	117639	137771	139686	156818	161607	89032	84814
1670	7.814	492.31161	4-((9S,13R)-10-((E)-((2,2-dimethoxyethyl)imino)methyl)-3,5,14-trihydroxy-13-methylhexadecahydro-1H-cyclopenta[a]phenanthren-17-yl)furan-2(5H)-one	[M+H]+		0.707	False	5.94	492.29001	C27H41NO7	Cardenolides and derivatives	XWFDREYZNGAQBP-MDCZLNDTSA-N	O=C1OCC(=C1)C2CCC3(O)C4CCC5(O)CC(O)CCC5(C=NCC(OC)OC)C4CCC23C	530	True	True	False		False	False	null	null	91.1	100	null	null	null	844.66	sample-0020-r002	492.31161:65207 493.31496:7289 494.31832:28770		9889.546875	379285	228552	212591	402466	397807	309267	305918	346279	349578	261687	256935	358208	354516	384640	379758	232451	235983
693	3.367	351.13	4-(2-hydroxy-7-methylquinolin-3-yl)-6,7-dimethyl-3,4-dihydro-2H-pyrano[3,2-c]pyridine-2,5(6H)-dione	[M+H]+		0.655	False	6.01	351.13	C20H18N2O4	Hydroquinolones	OIGDMRGUWODKAI-UHFFFAOYSA-N	O=C1OC=2C=C(N(C(=O)C2C(C=3C=C4C=CC(=CC4=NC3O)C)C1)C)C	530	True	True	False		False	False	null	null	100	100	null	null	null	167.19	sample-0039-r001	351.13:14619 352.13335:0 353.13671:0		551.15595703125	551.15595703125	41855	34014	52644	51571	52767	32555	46376	76470	120282	117842	85009	89528	46567	59302	50295	49083
3060	7.093	656.39252	4-(3-(((2R,4S,5S,6R)-4,5-dihydroxy-6-methyltetrahydro-2H-pyran-2-yl)oxy)-10-((E)-((4-fluorophenethyl)imino)methyl)-5,14-dihydroxy-13-methylhexadecahydro-1H-cyclopenta[a]phenanthren-17-yl)furan-2(5H)-one	[M+2H]2+		0.69	False	6.32	656.35999	C37H50FNO8	Cardenolide glycosides and derivatives	UGHBHGHMKLPTQY-LALXJTNGSA-N	O=C1OCC(=C1)C2CCC3(O)C4CCC5(O)CC(OC6OC(C)C(O)C(O)C6)CCC5(C=NCCC7=CC=C(F)C=C7)C4CCC23C	530	True	True	False		False	False	null	null	80.9	100	null	null	null	187.3	sample-0020-r002	656.39252:15096 657.39587:0 658.39923:0		510.631201171875	510.631201171875	43741	40594	88555	93120	68522	65414	76319	75178	47762	48515	87474	86417	86738	84119	39014	47051
2825	9.382	625.3584	4-(3-(((2R,4S,5S,6R)-4,5-dihydroxy-6-methyltetrahydro-2H-pyran-2-yl)oxy)-5,14-dihydroxy-13-methyl-10-((E)-((pyridin-3-ylmethyl)imino)methyl)hexadecahydro-1H-cyclopenta[a]phenanthren-17-yl)furan-2(5H)-one	[M+H]+		0.707	False	5.55	625.34003	C35H48N2O8	Cardenolide glycosides and derivatives	HGJKGQUGPACAGO-HASSKWOGSA-N	O=C1OCC(=C1)C2CCC3(O)C4CCC5(O)CC(OC6OC(C)C(O)C(O)C6)CCC5(C=NCC=7C=NC=CC7)C4CCC23C	530	True	True	False		False	False	null	null	94	99.9	null	null	null	52.89	QC1-R001	625.3576:12366 626.36095:19347 627.36431:0		303759	59169	367103	381916	346979	349705	670847	650843	2025481	1999616	154168	149014	4405904	4502070	1054339	1025872	583410	590717
772	10.843	367.16232	4-(4-(2,3-dihydrobenzo[b][1,4]dioxin-6-yl)-3-methyl-1H-pyrazol-5-yl)-6-propylbenzene-1,3-diol	[M+H]+		0.69	False	6.16	367.164	C21H22N2O4	Phenylpyrazoles	FOUMOIACEBZYPT-UHFFFAOYSA-N	OC=1C=C(O)C(=CC1C=2NN=C(C2C3=CC=C4OCCOC4=C3)C)CCC	530	True	True	False		False	False	null	null	99.9	99.9	null	null	null	147.14	sample-0020-r002	367.16232:8384 368.16567:0 369.16903:0		3205.6083984375	3205.6083984375	51431	42699	41138	46081	46081	49867	40718	41111	42099	39388	40400	38178	41623	39551	46375	39149
2409	18.279	578.11102	4-(4-methoxyphenyl)-2-oxo-2H-chromen-7-yl 2-(4-methylphenylsulfonamido)-2-phenylacetate	[M+H]+		0.707	False	6.59	578.12	C31H25NO7S	Neoflavones	POCJVFDFEBOVMF-SSEXGKCCSA-N	O=C1OC=2C=C(OC(=O)C(NS(=O)(=O)C3=CC=C(C=C3)C)C=4C=CC=CC4)C=CC2C(=C1)C=5C=CC(OC)=CC5	530	True	True	False		False	False	null	null	98.4	99.3	null	null	null	108.07	sample-0030-r002	578.11102:8578 579.11437:0 580.11773:12937		1071.52041015625	1071.52041015625	39431	37829	19716	27906	19639	13844	12094	12115	27006	29698	18342	11685	28415	21359	25589	16635
967	4.618	398.10297	4-(5-(1-(2,4-dihydroxy-6-methylpyridin-3-yl)-3-methoxy-3-oxopropyl)furan-2-yl)benzoic acid	[M+H]+	similar chromatogram in higher mz_1098; similar chromatogram in higher mz_1624; similar chromatogram in higher mz_4516; similar chromatogram in higher mz_4319; similar chromatogram in higher mz_4191	0.759	False	5.62	398.12	C21H19NO7	Benzoic acids	LUULUSZGAPNFFC-UHFFFAOYSA-N	O=C(O)C=1C=CC(=CC1)C=2OC(=CC2)C(C3=C(O)N=C(C=C3O)C)CC(=O)OC	530	True	True	False		False	False	null	null	94.4	100	null	null	null	75.43	sample-0010-r002	398.10297:6824 399.10632:0 400.10968:0		45584	141624	25312	19654	33069	30509	17244	16433	27488	22349	45960	42203	10482	5034	5543	16316	11044	11518
1891	18.432	519.07391	4-(5-(3-(2-fluorophenyl)-4,8-dioxo-4,8,9,10-tetrahydropyrano[2,3-f]chromen-10-yl)furan-2-yl)benzoic acid	[M+H]+	ion correlated with 2017	0.759	False	6.32	519.08002	C29H17FO7	Pyranoisoflavonoids	NRNOIJZZYJOCDE-UHFFFAOYSA-N	O=C(O)C=1C=CC(=CC1)C=2OC(=CC2)C3C=4C(OC(=O)C3)=CC=C5C(=O)C(=COC54)C=6C=CC=CC6F	530	True	True	False		False	False	null	null	99.3	99.3	null	null	null	232.36	sample-0020-r002	519.07391:17836 520.07726:0 521.08062:44758		3492.832421875	3492.832421875	86341	88539	53991	53308	44479	53512	50021	46901	79614	72632	57807	65616	89237	84333	43756	34928
1820	17.462	512.04968	4-(6-bromo-4H-benzo[d][1,3]dioxin-8-yl)-6-(4-hydroxyphenethyl)-7-methyl-3,4-dihydro-2H-pyrano[3,2-c]pyridine-2,5(6H)-dione	[M+H]+		0.345	False	5.98	512.07001	C25H22BrNO6	Pyranopyridines	KBMOUMVVDXEABW-UHFFFAOYSA-N	O=C1OC=2C=C(N(C(=O)C2C(C=3C=C(Br)C=C4C3OCOC4)C1)CCC5=CC=C(O)C=C5)C	530	True	True	False		False	False	null	null	92.1	99.3	null	null	null	47	sample-0029-r001	512.04968:3833 513.05303:12500 514.05639:0		509.744970703125	509.744970703125	16788	11228	509.744970703125	509.744970703125	509.744970703125	509.744970703125	509.744970703125	509.744970703125	12101	12771	509.744970703125	16485	12811	12637	509.744970703125	509.744970703125
35	4.215	147.05411	4H-chromen-4-one	[M+H]+	similar chromatogram in higher mz_140	0.603	False	3.41	147.04401	C9H6O2	Chromones	OTAFHZMPRISVEM-UHFFFAOYSA-N	O=C1C=COC=2C=CC=CC12	530	True	True	False		False	False	null	null	98	100	null	null	null	77.62	sample-0021-r001	147.05411:7632 148.05746:0 149.06082:0		502.1322265625	502.1322265625	502.1322265625	5021	502.1322265625	502.1322265625	502.1322265625	502.1322265625	31031	27266	17943	11194	6291	24325	502.1322265625	502.1322265625	5280	5321
3771	6.635	783.21204	4-hydroxy-5-((6-hydroxy-4-oxo-3-phenyl-2-thioxo-1,2,3,4-tetrahydropyrimidin-5-yl)(4-methoxy-3-(((1R,5R)-8-oxo-2,3,4,5,6,8-hexahydro-1H-1,5-methanopyrido[1,2-a][1,5]diazocin-3-ium-3-yl)methyl)phenyl)methyl)-6-oxo-1-phenyl-1,6-dihydropyrimidine-2-thiola...	[M+H]+		0.845	False	5.55	783.20001	C40H36N6O6S2	Cytisine and derivatives	ZKLSVVSNZGPHRI-UKILVPOCSA-N	O=C1C=CC=C2N1CC3CC2C[NH+](CC4=CC(=CC=C4OC)C(C5=C(O)N=C([S-])N(C5=O)C=6C=CC=CC6)C=7C(=O)N(C=8C=CC=CC8)C(=S)NC7O)C3	530	True	True	False		False	False	null	null	97.1	100	null	null	null	136.05	sample-0032-r002	783.21204:9030 784.21539:6154 785.21875:12147		1631.76064453125	1631.76064453125	40874	49273	21259	26340	39598	48862	44463	50569	42759	42629	47283	41530	36262	40819	43989	37812
781	17.79	369.23245	5-(3-methoxyphenyl)-N-((octahydro-1H-quinolizin-1-yl)methyl)-1H-pyrazole-3-carboxamide	[M+Na]+	adduct linked to 564_[M+H-H2O]+; similar chromatogram in higher mz_877	0.897	False	5.35	369.23001	C21H28N4O2	Phenylpyrazoles	ZZFSKJIAKIBPSR-UHFFFAOYSA-N	O=C(NCC1CCCN2CCCCC21)C3=NNC(=C3)C=4C=CC=C(OC)C4	530	True	True	False		False	False	null	null	99.9	99.2	null	null	null	727.29	sample-0024-r002	369.23245:50432 370.2358:15250 371.23916:5019		249349	3252.30703125	234280	232273	270750	274256	234918	234645	253558	265416	226094	235827	257997	262557	247178	247281	35613	32523
1925	17.604	523.27588	5,15-Diacetyl-3-benzoyllathyrol	[M+H]+	ion correlated with 1745	0.655	False	7.88	523.27002	C31H38O7	Diterpenoids	JPYYWXPAHJBKJX-PTKUAVCHSA-N	O=C(OC1C(C)CC2(OC(=O)C)C(=O)C(=CC3C(CCC(=C)C(OC(=O)C)C12)C3(C)C)C)C=4C=CC=CC4	530	True	True	False		False	False	null	null	99.3	99.5	null	null	null	559.72	sample-0037-r001	523.27588:70909 524.27923:33245 525.28259:13169		4027.60703125	4027.60703125	58064	54765	40276	43490	71252	74991	92379	82495	240940	244690	86394	92788	107728	116513	99195	93026
1542	18.564	477.03152	5-hydroxy-3-(4-hydroxyphenyl)-10-(2,3,4-trifluorophenyl)-9,10-dihydropyrano[2,3-f]chromene-4,8-dione	[M+H]+		0.741	False	6.08	477.04999	C24H13F3O6	Pyranoisoflavonoids	ZPIVVUOUQNSWHD-UHFFFAOYSA-N	O=C1OC2=CC(O)=C3C(=O)C(=COC3=C2C(C4=CC=C(F)C(F)=C4F)C1)C=5C=CC(O)=CC5	530	True	True	False		False	False	null	null	93.4	99.2	null	null	null	183.49	sample-0020-r002	477.03152:15477 478.03487:7603 479.03823:10729		1390.2861328125	1390.2861328125	74981	84551	44553	35055	26163	32207	32584	30647	68263	69229	47186	39652	69727	71681	26606	24399
3556	13.377	745.38367	6,6'-(((1Z,1'Z)-(1,1',6,6'-tetrahydroxy-5,5'-diisopropyl-3,3'-dimethyl-7,7'-dioxo-[2,2'-binaphthalene]-8,8'(7H,7'H)-diylidene)bis(methanylylidene))bis(azanediyl))dihexanoic acid	[M+H]+	ion correlated with 187	0.793	False	7.72	745.37	C42H52N2O10	Lignans, neolignans and related compounds	FUPDMJQIVFSMNG-RSSRHXQMSA-N	O=C(O)CCCCCNC=C1C(=O)C(O)=C(C=2C=C(C(=C(O)C12)C=3C(O)=C4C(=CNCCCCCC(=O)O)C(=O)C(O)=C(C4=CC3C)C(C)C)C)C(C)C	530	True	True	False		False	False	null	null	96.3	99.8	null	null	null	224.81	sample-0040-r002	745.38367:20511 746.38702:12056 747.39038:7364		3535.75859375	117264	38104	36698	88849	92024	96629	101877	98800	102435	55595	57951	128014	131812	81677	76792	59851	68468
625	14.277	339.21637	6,7-Dihydrotabersonine	[M+Na]+	adduct linked to 408_[M+H-H2O]+	0.603	False	5.69	339.20999	C21H26N2O2	Aspidospermatan-type alkaloids	GIGFIWJRTMBSRP-ACRUOGEOSA-N	O=C(OC)C1=C2NC=3C=CC=CC3C24CCN5CCCC(C1)(CC)C54	530	True	True	False		False	False	null	null	99.2	99.6	null	null	null	567.55	sample-0047-r001	339.21637:48185 340.21972:11423 341.22308:0		204730	138080	317478	304154	159927	187500	195161	275984	359312	342597	199601	140689	151741	157900	305158	209224	140707	138253
271	1.382	268.1264	6,7-dimethoxy-1-phenyl-3,4-dihydro-isoquinoline	[M+H]+		0.5	False	5.95	268.129	C17H17NO2	Dihydroisoquinolines	WGTCMJBJRPKENJ-UHFFFAOYSA-N	N1=C(C=2C=CC=CC2)C=3C=C(OC)C(OC)=CC3CC1	530	True	True	False		False	False	null	null	99.9	99.9	null	null	null	1846.21	sample-0034-r002	268.1264:179139 269.12975:24493 270.13311:0		687442	470277	1247048	1370414	1087902	1095448	1179454	1190625	635472	607354	70357	74706	573632	207912	930672	1196121	1268874	1268227
541	17.566	323.22021	8-Gingerol	[M+H-H2O]+	adduct linked to 638_[M+Na]+	0.966	False	7.37	323.22	C19H30O4	Gingerols	BCIWKKMTBRYQJU-INIZCTEOSA-N	O=C(CCC1=CC=C(O)C(OC)=C1)CC(O)CCCCCCC	530	True	True	False		False	False	null	null	100	99.5	null	null	null	1749.75	sample-0018-r002	323.22021:151691 324.22356:32346 325.22692:0		30274.271875	30274.271875	495814	405907	799960	787673	829264	815329	837968	854280	546075	542923	1191475	1210450	716112	703761	603482	604581
354	2.094	287.1329	9-hydroxyparthenolide	[M+H]+		0.914	False	5.44	287.13	C15H20O4	Germacranolides and derivatives	RZUCCKARTVHQBW-CVZYAWEWSA-N	O=C1OC2C3OC3(C)CCC=C(C)C(O)CC2C1=C	530	True	True	False		False	False	null	null	99.8	99.9	null	null	null	327.62	sample-0054-r002	287.1329:23620 288.13625:0 289.13961:0		65230	74255	134161	112410	87961	74569	106964	209443	265252	259459	238780	240879	323236	308322	88712	89350	268250	262531
124	1.545	219.1082	Abrine	[M+H]+		0.966	False	3.12	219.11	C12H14N2O2	L-alpha-amino acids	CZCIKBSVHDNIDH-NSHDSACASA-N	O=C(O)C(NC)CC1=CNC=2C=CC=CC21	530	True	True	False		False	False	null	null	99.9	100	null	null	null	215.52	sample-0005-r001	219.1082:20856 220.11155:0 221.11491:0		1627.06513671875	1627.06513671875	96005	95869	62318	58753	109719	94604	31567	29237	33937	31005	29854	24152	63787	72981	60865	57471
1728	7.714	500.27966	Aconine	[M+H]+		0.638	False	4.35	500.28	C25H41NO9	Aconitane-type diterpenoid alkaloids	SQMGCPHFHQGPIF-YIGCTVLISA-N	OC1CC(OC)C23C4N(CC)CC1(COC)C3C(OC)C4C5(O)C(O)C(OC)C6(O)CC2C5C6O	530	True	True	False		False	False	null	null	100	99.9	null	null	null	84.11	sample-0019-r001	500.27966:6958 501.28301:0 502.28637:0		506.236767578125	506.236767578125	6868	506.236767578125	29123	31194	12810	16082	18418	20079	13090	12072	23690	28702	22831	28294	5537	5062
792	20.664	371.12668	Ajugol	[M+H]+	similar chromatogram in higher mz_2845; similar chromatogram in higher mz_4439	0.638	False	2.91	371.13	C15H24O9	Iridoid O-glycosides	VELYAQRXBJLJAK-XKKWFBPMSA-N	OCC1OC(OC2OC=CC3C(O)CC(O)(C)C23)C(O)C(O)C1O	530	True	True	False		False	False	null	null	99.8	98.4	null	null	null	54.56	sample-0007-r001	371.12668:4711 372.13003:0 373.13339:0		499.50869140625	499.50869140625	14232	11449	12536	16695	24373	13114	21892	19635	13355	5598	10396	10974	16397	10420	14528	19609
2058	16.731	537.35608	Alisol B Acetate	[M+H-H2O]+	ion correlated with 2173; ion correlated with 2172; ion correlated with 2214; ion correlated with 2216; ion correlated with 1936; adduct linked to 2225_[M+H]+	0.707	False	7.83	537.34998	C32H50O5	Triterpenoids	NLOAQXKIIGTTRE-JSWHPQHOSA-N	O=C(OC(CC(C1=C2CC(O)C3C4(C)CCC(=O)C(C)(C)C4CCC3(C)C2(C)CC1)C)C5OC5(C)C)C	530	True	True	False		False	False	null	null	99.3	99.6	null	null	null	51.44	sample-0010-r002	537.35608:33237 538.35943:69943 539.36279:11261		6618.696875	6618.696875	129946	129932	212558	217006	175730	175616	205533	212479	217625	220916	194730	195141	194226	184521	134789	131732
2014	7.308	533.37103	Alisol A,24-acetate	[M+2H]2+		0.638	False	8.11	533.38	C32H52O6	Triterpenoids	WXHUQVMHWUQNTG-JSWHPQHOSA-N	O=C(OC(C(O)CC(C1=C2CC(O)C3C4(C)CCC(=O)C(C)(C)C4CCC3(C)C2(C)CC1)C)C(O)(C)C)C	530	True	True	False		False	False	null	null	98.4	100	null	null	null	140.23	sample-0053-r001	533.37103:10278 534.37438:0 535.37774:0		1703.3734375	1703.3734375	29122	31489	54040	47465	40397	42986	43729	38832	45660	39677	45701	45172	46020	44636	27883	28812
2184	11.75	551.31366	Alisol C Monoacetate	[M+H]+		0.552	False	7.53	551.33002	C32H48O6	Triterpenoids	KOOCQNIPRJEMDH-QSKXMHMESA-N	O=C(OC(CC(C=1C(=O)CC2(C1CC(O)C3C4(C)CCC(=O)C(C)(C)C4CCC32C)C)C)C5OC5(C)C)C	530	True	True	False		False	False	null	null	94.8	99.9	null	null	null	311.79	sample-0051-r001	551.31366:31374 552.31701:13273 553.32037:18852		97200	217557	108283	111360	32359	31436	38748	34855	52246	50477	93565	96625	1183.897265625	11839	40296	49236	26568	35547
3586	7.898	751.45575	Alpha-Hederin	[M+2H]2+	ion correlated with 3566; ion correlated with 1793; ion correlated with 1804	0.707	False	7.54	751.46002	C41H66O12	Triterpenoids	KEOITPILCOILGM-LLJOFIFVSA-N	O=C(O)C12CCC(C)(C)CC2C3=CCC4C5(C)CCC(OC6OCC(O)C(O)C6OC7OC(C)C(O)C(O)C7O)C(C)(CO)C5CCC4(C)C3(C)CC1	530	True	True	False		False	False	null	null	99.6	100	null	null	null	220.22	sample-0019-r001	751.45575:18013 752.4591:6469 753.46246:0		67668	30649	53644	44717	106298	97384	76228	80012	85275	94996	67731	68054	87179	94649	92939	88881	45751	49648
1372	23.113	453.36185	Alpha-Tocopherol	[M+Na]+	adduct linked to 1213_[M+H]+	0.897	False	9.08	453.37	C29H50O2	Tocopherols	GVJHHUAWPYXKBD-UHFFFAOYSA-N	OC=1C(=C(C=2OC(C)(CCC2C1C)CCCC(C)CCCC(C)CCCC(C)C)C)C	530	True	True	False		False	False	null	null	98.7	99	null	null	null	521.92	sample-0055-r001	453.36185:53154 454.3652:22696 455.36856:0		102253	6518.305078125	130026	152297	123983	136486	126563	126470	141445	141451	188721	191112	87960	91779	118639	124090	149204	149334
976	6.057	399.16788	Angelol A	[M+H]+		0.621	False	6.3	399.142	C20H24O7	Coumarins and derivatives	GFMYIOGFYYHKLA-PWZGUCPHSA-N	O=C1OC=2C=C(OC)C(=CC2C=C1)C(O)C(OC(=O)C(=CC)C)C(O)(C)C	530	True	True	False		False	False	null	null	87.5	100	null	null	null	167.75	sample-0011-r001	399.16788:133859 400.17123:36680 401.17459:5358		5650.771484375	5650.771484375	137770	131401	402517	401623	137721	118356	163524	157587	293386	273600	1223806	1218482	185782	194775	188433	184192
106	12.372	209.12773	Asarone	[M+H]+	similar chromatogram in higher mz_164	0.966	False	5.32	209.11	C12H16O3	Anisoles	RKFAZBXYICVSKP-AATRIKPKSA-N	O(C=1C=C(OC)C(C=CC)=CC1OC)C	530	True	True	False		False	False	null	null	93.9	99.8	null	null	null	76.21	sample-0002-r002	209.12773:5368 210.13108:0 211.13444:0		510.843603515625	510.843603515625	24129	27952	18886	5108	20935	11527	19289	14160	16577	17652	24880	20549	25040	23363	19439	18488
2484	6.609	587.24091	Baccatin III	[M+H]+		0.759	False	5.95	587.25	C31H38O11	Taxanes and derivatives	OVMSOCFBDVBLFW-VHLOTGQHSA-N	O=C(OC1C2C3(OC(=O)C)COC3CC(O)C2(C(=O)C(OC(=O)C)C4=C(C)C(O)CC1(O)C4(C)C)C)C=5C=CC=CC5	530	True	True	False		False	False	null	null	98.4	100	null	null	null	233.77	sample-0009-r001	587.24091:33229 588.24426:11875 589.24762:0		531.30498046875	531.30498046875	135316	129972	47787	45597	531.30498046875	11696	41639	43294	293321	296271	12848	11913	18113	23388	43541	45019
2835	20.2	627.13989	Baimaside	[M+H]+	ion correlated with 2827	0.828	False	3.4	627.15002	C27H30O17	Flavonoid-3-O-glycosides	RDUAJIJVNHKTQC-UJECXLDQSA-N	O=C1C(OC2OC(CO)C(O)C(O)C2OC3OC(CO)C(O)C(O)C3O)=C(OC=4C=C(O)C=C(O)C14)C=5C=CC(O)=C(O)C5	530	True	True	False		False	False	null	null	98	98.6	null	null	null	159.24	sample-0041-r001	627.13989:12839 628.14324:0 629.1466:5168		2536.2142578125	2536.2142578125	33324	42947	58916	57165	45883	28626	46941	37369	50737	42886	53486	56595	29572	30244	56622	45469
2109	14.2	543.31311	belladonnine	[M+2H]2+		0.793	False	6.79	543.32001	C34H42N2O4	Naphthalenecarboxylic acids and derivatives	GERIGMSHTUAXSI-URBWDXDFSA-N	O=C(OC1CC2N(C)C(CC2)C1)C3C=4C=CC=CC4C(C(=O)OC5CC6N(C)C(CC6)C5)(C=7C=CC=CC7)CC3	530	True	True	False		False	False	null	null	99.1	99.7	null	null	null	137.38	sample-0010-r002	543.31311:12638 544.31646:7173 545.31982:5072		521.9447265625	521.9447265625	56747	50958	43494	48075	30007	29906	28256	31433	71769	74123	11829	14479	14274	19587	27296	26171
2720	12.647	612.30981	Benzoylmesaconine	[M+H]+		0.517	False	4.84	612.28003	C31H43NO10	Aconitane-type diterpenoid alkaloids	PULWZCUZNRVAHT-PUAFOYDXSA-N	O=C(OC1C2C3CC1(O)C(OC)C(O)C2(O)C4C(OC)C5C6(COC)CN(C)C4C35C(OC)CC6O)C=7C=CC=CC7	530	True	True	False		False	False	null	null	83.7	99.7	null	null	null	15.41	sample-0003-r001	612.30981:6032 613.31316:0 614.31652:0		512.170849609375	512.170849609375	12223	17367	38386	33081	27699	31447	30024	30620	29221	29052	18117	18539	24886	23765	12292	11075
2263	17.897	559.43005	beta,beta-carotene	[M+H]+		0.586	False	8.69	559.42999	C40H56	Carotenes	OENHQHLEOONYIE-JLTXGRSLSA-N	C(=CC=C(C=CC=C(C=CC1=C(C)CCCC1(C)C)C)C)C=C(C=CC=C(C=CC2=C(C)CCCC2(C)C)C)C	530	True	True	False		False	False	null	null	100	99.6	null	null	null	178.12	sample-0052-r002	559.43005:23171 560.4334:12737 561.43676:0		1742.277734375	1742.277734375	139335	146122	24964	30002	39217	40204	46749	44628	105492	111835	1742.277734375	1742.277734375	85449	72434	66207	57657
3267	26.301	687.58734	beta-Amyrin palmitate	[M+H]+		0.845	False	8.65	687.59998	C46H80O2	Triterpenoids	BHPGRVQWTLDDQX-IBZMRETLSA-N	O=C(OC1CCC2(C)C3CC=C4C5C(C)C(C)CCC5(C)CCC4(C)C3(C)CCC2C1(C)C)CCCCCCCCCCCCCCC	530	True	True	False		False	False	null	null	96.9	98.5	null	null	null	155.41	sample-0001-r001	687.58734:8552 688.59069:0 689.59405:0		5385.140625	5385.140625	80837	78094	71106	67340	63693	69601	73612	71551	73794	55902	56120	61640	66083	62956	63736	61703
11	1.383	118.09631	betaine	[M+H]+		0.19	False	2.07	118.09	C5H11NO2	Alpha amino acids	KWIUHFFTVRNATP-UHFFFAOYSA-N	O=C([O-])C[N+](C)(C)C	530	True	True	False		False	False	null	null	99.2	100	null	null	null	63.28	sample-0054-r002	118.09631:5574 119.09966:0 120.10302:0		472.521484375	472.521484375	472.521484375	472.521484375	472.521484375	472.521484375	472.521484375	472.521484375	472.521484375	472.521484375	15275	15070	11130	5883	472.521484375	472.521484375	472.521484375	472.521484375
1438	18.604	463.67197	Betulinaldehyde	[M+H]+		0.879	False	8.23	463.69	C30H48O2	Triterpenoids	FELCJAPFJOPHSD-ROUWMTJPSA-N	O=CC12CCC(C(=C)C)C2C3CCC4C5(C)CCC(O)C(C)(C)C5CCC4(C)C3(C)CC1	530	True	True	False		False	False	null	null	93.7	99.5	null	null	null	131.87	sample-0020-r002	463.67197:11914 464.67532:0 465.67868:10492		120562	573.626025390625	57750	59622	21957	27818	18470	24498	21093	22379	55678	55155	32676	35933	60958	50974	12437	5736
2202	1.191	553.086	Bilobetin	[M+H]+		0.603	False	6.19	553.10999	C31H20O10	Biflavonoids and polyflavonoids	IWEIJEPIYMAGTH-UHFFFAOYSA-N	O=C1C=C(OC=2C=C(O)C=C(O)C12)C=3C=CC(OC)=C(C3)C4=C(O)C=C(O)C=5C(=O)C=C(OC54)C=6C=CC(O)=CC6	530	True	True	False		False	False	null	null	89.1	99.9	null	null	null	63.21	sample-0042-r002	553.086:9508 554.08935:0 555.09271:0		504.082177734375	504.082177734375	5041	5443	6766	5626	504.082177734375	6074	504.082177734375	504.082177734375	32511	32516	5538	5098	7370	11439	504.082177734375	504.082177734375
887	7.424	387.25562	Bufalin	[M+H]+	similar chromatogram in higher mz_1639	0.707	False	7.25	387.25	C24H34O4	Bufanolides and derivatives	QEEBRPGZBVVINN-BMPKRDENSA-N	O=C1OC=C(C=C1)C2CCC3(O)C4CCC5CC(O)CCC5(C)C4CCC23C	530	True	True	False		False	False	null	null	99.4	100	null	null	null	104.66	sample-0002-r002	387.25562:6553 388.25897:0 389.26233:0		1647.5650390625	1647.5650390625	57113	45442	48289	44289	56854	46197	44527	37041	41355	48482	43907	38177	37602	44615	44531	49105
1256	6.209	438.30841	Bullatine B	[M+2H]2+		0.793	False	4.54	438.29001	C24H39NO6	Aconitane-type diterpenoid alkaloids	XRARAKHBJHWUHW-MBVMIALBSA-N	OC1CCC2(COC)CN(CC)C3C4C(OC)C2C13C5CC6C(O)C5C4(O)CC6OC	530	True	True	False		False	False	null	null	93.5	100	null	null	null	320.33	sample-0019-r001	438.30841:25510 439.31176:0 440.31512:11074		3111.883984375	194835	81720	78566	144816	145789	124517	122641	132156	125841	92769	90019	145646	147726	149379	152681	75486	76988
2846	7.199	628.34576	Bulleyaconitine A	[M+2H]2+	ion correlated with 3200; ion correlated with 956; ion correlated with 2626	0.81	False	5.68	628.349	C35H49NO9	Aconitane-type diterpenoid alkaloids	YRECILNLFWZVRM-JNQVLWDESA-N	O=C(OC12CC(OC)C3(O)CC(C1C3C(=O)C4=CC=C(OC)C=C4)C56C(OC)CCC7(COC)CN(CC)C6C2C(OC)C75)C	530	True	True	False		False	False	null	null	99.8	100	null	null	null	295.11	sample-0019-r001	628.34576:23537 629.34911:5861 630.35247:0		103905	3248.479296875	85439	89557	162763	136975	138586	153472	158569	113106	122898	120256	171045	161007	140026	165895	76720	102581
802	16.359	372.29352	Buxtamine	[M+2H]2+		0.655	False	7	372.29001	C24H37NO2	Triterpenoids	KTASKRCJBXZGMH-WMYNZDBHSA-N	O=C(C)C1C(O)CC2(C)C3CCC4C(=C)C(NC)CCC54CC35CCC12C	530	True	True	False		False	False	null	null	99.8	99.6	null	null	null	153.84	sample-0011-r001	372.29352:29019 373.29687:6350 374.30023:0		556.626416015625	556.626416015625	5566	556.626416015625	14187	21501	43243	45336	61789	54121	33873	31987	181431	178817	23706	26900	24094	32565
1833	14.868	513.30145	caudatin	[M+2H]2+		0.69	False	7.33	513.28302	C28H42O7	Gluco/mineralocorticoids, progestogins and derivatives	VWLXIXALPNYWFH-UVJZLUDHSA-N	O=C(OC1CC2C(O)(CC=C3CC(O)CCC32C)C4(O)CCC(O)(C(=O)C)C14C)C=C(C)C(C)C	530	True	True	False		False	False	null	null	93.4	99.7	null	null	null	247.17	sample-0051-r001	513.30145:24386 514.3048:5655 515.30816:0		2416.2923828125	427540	259160	264569	119692	120886	153256	153650	205018	203089	198894	191889	105386	100657	173512	187223	177663	173486
4371	19.455	957.10394	Chebulinic acid	[M+H]+	ion correlated with 4408	0.517	False	4.9	957.12	C41H32O27	Hydrolyzable tannins	YGVHOSGNOYKRIH-ZCPTZONISA-N	O=C(O)CC1C(=O)OC2C(OC(OC(=O)C3=CC(O)=C(O)C(O)=C3)C(OC(=O)C4=CC(O)=C(O)C=5OC(=O)C(O)C1C54)C2OC(=O)C6=CC(O)=C(O)C(O)=C6)COC(=O)C7=CC(O)=C(O)C(O)=C7	530	True	True	False		False	False	null	null	95	99	null	null	null	2254.05	sample-0003-r001	957.10394:128608 958.10729:39057 959.11065:5163		743638	55630.925	1013853	1120834	1118569	1143347	1214181	1211138	1220884	1217824	1202142	1198287	1251233	720621	1195908	1206081	1228960	1244976
1707	17.485	497.03894	Chicoric acid	[M+H]+		0.724	False	4.36	497.07001	C22H18O12	Tetracarboxylic acids and derivatives	YDDGKXBLOXEEMN-QFZCZCNSSA-N	O=C(OC(C(=O)O)C(OC(=O)C=CC1=CC=C(O)C(O)=C1)C(=O)O)C=CC2=CC=C(O)C(O)=C2	530	True	True	False		False	False	null	null	82.4	99.1	null	null	null	76.7	sample-0055-r001	497.03894:7989 498.04229:0 499.04565:0		528.221923828125	528.221923828125	38614	27218	12236	12824	13927	5727	528.221923828125	6117	29547	33070	13341	12813	18250	25985	5282	6489
2957	16.533	643.39404	Cimigenol-3-O-alpha-L-arabinoside	[M+H]+	ion correlated with 4294; ion correlated with 2855	0.483	False	7.16	643.38202	C35H56O9	Cucurbitacin glycosides	BTPYUWOBZFGKAI-BKJHYQRZSA-N	OC1COC(OC2CCC34CC54CCC6(C)C7C(C)CC8OC7(OC8C(O)(C)C)C(O)C6(C)C5CCC3C2(C)C)C(O)C1O	530	True	True	False		False	False	null	null	97.1	99.6	null	null	null	147.76	sample-0010-r002	643.39404:13113 644.39739:0 645.40075:7564		601.45703125	601.45703125	35416	34756	70610	73116	47385	49979	75717	61908	81510	87517	65200	61978	53929	59666	33891	37677
1450	9.544	465.20038	Cinobufagin	[M+H]+		0.397	False	7.04	465.22	C26H34O6	Bufanolides and derivatives	SCULJPGYOQQXTK-RNISCFCFSA-N	O=C1OC=C(C=C1)C2C(OC(=O)C)C3OC34C5CCC6CC(O)CCC6(C)C5CCC24C	530	True	True	False		False	False	null	null	92.6	100	null	null	null	102.03	sample-0046-r002	465.20038:8897 466.20373:0 467.20709:0		539.2802734375	539.2802734375	11919	7127	19094	19602	17118	13369	18149	13284	74898	79346	19078	24583	539.2802734375	539.2802734375	25041	27953
878	5.097	385.2085	Corynoxine	[M+H]+	similar chromatogram in higher mz_1340	0.569	False	5.41	385.20999	C22H28N2O4	Indolizidines	DAXYUDFNWXHGBE-RCFOJTTRSA-N	O=C(OC)C(=COC)C1CC2N(CCC32C(=O)NC=4C=CC=CC43)CC1CC	530	True	True	False		False	False	null	null	100	100	null	null	null	70.74	sample-0009-r001	385.2085:7469 386.21185:0 387.21521:0		508.8712890625	508.8712890625	508.8712890625	5811	10439	508.8712890625	5373	5576	16292	16609	69867	41467	20405	35500	5329	508.8712890625	5227	5338
2258	14.202	559.31665	Cucurbitacin B	[M+H-H2O]+	adduct linked to 2590_[M+Na]+	0.81	False	7.4	559.32001	C32H46O8	Cucurbitacins	IXQKXEUSCPEQRD-DKRGWESNSA-N	O=C(OC(C=CC(=O)C(O)(C)C1C(O)CC2(C)C3CC=C4C(CC(O)C(=O)C4(C)C)C3(C(=O)CC12C)C)(C)C)C	530	True	True	False		False	False	null	null	99.8	99.8	null	null	null	313.49	sample-0050-r002	559.31665:19834 560.32:6082 561.32336:0		6910.79921875	6910.79921875	107953	100443	90938	92169	83540	83275	93098	91199	103321	109717	69108	73659	87045	90241	80396	75363
2414	18.791	579.29138	Cucurbitacin E	[M+H]+		0.19	False	7.55	579.28998	C32H44O8	Cucurbitacins	NDYMQXYDSVBNLL-MUYMLXPFSA-N	O=C(OC(C=CC(=O)C(O)(C)C1C(O)CC2(C)C3CC=C4C(C=C(O)C(=O)C4(C)C)C3(C(=O)CC12C)C)(C)C)C	530	True	True	False		False	False	null	null	100	99.4	null	null	null	264.07	sample-0011-r001	579.29138:225670 580.29473:99189 581.29809:23042		16.8433975219727	16.8433975219727	16.8433975219727	5283	77114	129082	890350	326406	545090	228773	16.8433975219727	16.8433975219727	4800686	4851854	67612	106521	18014	23974
1663	17.354	491.36353	culantraramine	[M+H]+	similar chromatogram in higher mz_3303; similar chromatogram in higher mz_4538	0.793	False	7.54	491.35999	C32H46N2O2	Aromatic monoterpenoids	ZULSSCAFEXMMQF-LYVYPOQBSA-N	O(C1=CC=C(C=C1C2C=C(C)CC(C3=CC(=CC=C3OC)CCN(C)C)C2C(=C)C)CCN(C)C)C	530	True	True	False		False	False	null	null	99.7	99.5	null	null	null	870.59	sample-0051-r001	491.36353:108400 492.36688:34795 493.37024:7690		389953	853967	647552	641788	1603098	1570668	1234358	814896	1383602	932512	661143	665850	1373335	1389658	682252	682530	1667001	1668214
657	1.208	344.97794	Cyanidin chloride	[M+H]+		0.862	False	null	345.01001	C15H11ClO6	7-hydroxyflavonoids	COAWNPJQKJEHPG-UHFFFAOYSA-N	[Cl-].OC=1C=C(O)C=2C=C(O)C(=[O+]C2C1)C=3C=CC(O)=C(O)C3	530	True	True	False		False	False	null	null	81.4	null	null	null	null	135.85	sample-0050-r002	344.97794:14286 345.98129:0 346.98465:0		593.147412109375	593.147412109375	13508	20321	56377	45536	11386	5931	29663	39512	51321	49899	73003	80576	64632	29482	28462	26922
104	5.172	207.15727	cyclododecanol	[M+H]+	adduct linked to 83_[M+H-H2O]+	0.966	False	7.04	207.17	C12H24O	Secondary alcohols	SFVWPXMPRCIVOK-UHFFFAOYSA-N	OC1CCCCCCCCCCC1	530	True	True	False		False	False	null	null	96.8	100	null	null	null	426.94	sample-0009-r001	207.15727:31624 208.16062:0 209.16398:0		12170	38744	130728	138034	133872	128423	160835	153472	168326	161283	233962	233420	171996	174065	113056	118017	140089	139636
1232	18.23	434.30917	Cyclopamine	[M+H]+		0.828	False	5.83	434.30301	C27H41NO2	Jerveratrum-type alkaloids	QASFUMOKHFSJGL-UHFFFAOYSA-N	OC1CC2=CCC3C4C(=C(C)C5(OC6CC(C)CNC6C5C)CC4)CC3C2(C)CC1	530	True	True	False		False	False	null	null	99.2	99.2	null	null	null	176.37	sample-0037-r001	434.30917:21799 435.31252:13254 436.31588:0		1887.7873046875	1887.7873046875	55122	50908	67891	73636	96571	103198	40947	50278	111538	71979	40961	28211	80004	67665	85673	82284
501	17.572	317.20325	daniellic acid	[M+H-H2O]+	adduct linked to 822_[M+ACN+H]+	0.966	False	8.05	317.20999	C20H28O3	Colensane and clerodane diterpenoids	ZQHJXKYYELWEOK-LCLWPZTBSA-N	O=C(O)C1(C)CCCC2(C)C(C(=C)CCC12)CCC3=COC=C3	530	True	True	False		False	False	null	null	99.1	99.5	null	null	null	600.04	sample-0018-r002	317.20325:268408 318.2066:60926 319.20996:8670		84439.75	84439.75	1147892	1026630	1715515	1708917	1733041	1724670	1814229	1786982	1357393	1357380	2293754	2297670	1600324	1558285	1435023	1419715
661	13.837	345.22827	Darutigenol	[M+H]+		0.638	False	7.18	345.23999	C20H34O3	Diterpenoids	NCAZLDCEJHFJDT-KHKZNYETSA-N	OCC(O)C1(C=C2CCC3C(C)(C)C(O)CCC3(C)C2CC1)C	530	True	True	False		False	False	null	null	97.3	99.8	null	null	null	223.3	sample-0046-r002	345.22827:18761 346.23162:0 347.23498:0		524.13701171875	524.13701171875	126953	113089	524.13701171875	524.13701171875	47102	41975	88057	84911	10994	16561	10666	5241	65915	67741	68692	64986
1603	18.21	485.30576	Darutoside	[M+Na]2+	adduct linked to 4345_[M+H]+	0.69	False	6.76	485.31	C26H44O8	Diterpene glycosides	QWWPCQGHWWNGET-LCVVDEIYSA-N	OCC(O)C1(C=C2CCC3C(C)(C)C(OC4OC(CO)C(O)C(O)C4O)CCC3(C)C2CC1)C	530	True	True	False		False	False	null	null	99.6	99.3	null	null	null	207.08	sample-0048-r002	485.30576:33636 486.30911:8413 487.31247:0		255503	4790.0578125	159597	159590	88972	77579	126301	128406	123465	135378	91725	81703	63592	55942	148707	151799	131765	130276
2167	8.144	549.36194	Dehydropachymic acid	[M+H]+	ion correlated with 2180; similar chromatogram in higher mz_2171; similar chromatogram in higher mz_2180	0.655	False	8.1	549.34998	C33H50O5	Triterpenoids	RWIALJIVPUCERT-DRCQUEPLSA-N	O=C(OC1CCC2(C3=CCC4(C)C(C(O)CC4(C3=CCC2C1(C)C)C)C(C(=O)O)CCC(=C)C(C)C)C)C	530	True	True	False		False	False	null	null	97.2	100	null	null	null	175.3	sample-0020-r002	549.36194:13193 550.36529:0 551.36865:14064		499.393408203125	499.393408203125	34087	35926	77104	72491	56574	52413	64316	64193	50445	48447	67822	62755	61183	61871	34587	36715
1606	17.982	485.36765	Dehydrotumulosic acid	[M+2H]2+	ion correlated with 4478; ion correlated with 1417	0.569	False	8.11	485.35999	C31H48O4	Dihydroxy bile acids, alcohols and derivatives	LADJWZMBZBVBSB-YEXRKOARSA-N	O=C(O)C(CCC(=C)C(C)C)C1C(O)CC2(C3=CCC4C(C3=CCC12C)(C)CCC(O)C4(C)C)C	530	True	True	False		False	False	null	null	98.8	99.5	null	null	null	208.99	sample-0019-r001	485.36765:18394 486.371:5122 487.37436:0		2077.2578125	2077.2578125	86437	82791	44858	44037	30758	35190	40972	38249	88454	92341	34142	40926	110755	104125	31253	31664
1983	12.649	530.30225	deltaline	[M+H]+	ion correlated with 2477	0.793	False	5.12	530.27002	C27H41NO8	Aconitane-type diterpenoid alkaloids	DTTPWCNKTMQMTE-TYNNPWLESA-N	O=C(OC1C2C3(C)CN(CC)C4C51OCOC65CC(OC)C7CC(O)(C6C7OC)C42C(OC)CC3)C	530	True	True	False		False	False	null	null	81.2	99.7	null	null	null	144.49	sample-0003-r001	530.30225:10338 531.3056:0 532.30896:0		562.305810546875	562.305810546875	42869	45626	69045	64716	51013	56106	49784	52010	53944	50064	40782	42278	58174	54348	29722	28300
654	15.509	344.28101	Denudatine	[M+Na]+	adduct linked to 535_[M+H]+; similar chromatogram in higher mz_2348	0.793	False	4.95	344.26001	C22H33NO2	Napelline-type diterpenoid alkaloids	FIAOWYBSINDVNF-ARXIJESMSA-N	OC1C(=C)C2CC13C4CC5C6(C)CN(CC)C4C5(CCC6)C3CC2O	530	True	True	False		False	False	null	null	91.6	99.4	null	null	null	1093.96	sample-0012-r002	344.28101:219662 345.28436:65879 346.28772:7608		11652.71328125	11652.71328125	174274	168820	320872	311687	403786	398767	553690	547499	219714	226812	1304820	1326142	387845	395936	308138	311500
291	16.153	273.1951	d-estradiol	[M+H]+		0.603	False	7.18	273.19	C18H24O2	Estrogens and derivatives	VOXZDWNPVJITMN-ZBRFXRBCSA-N	OC1=CC=C2C(=C1)CCC3C2CCC4(C)C(O)CCC34	530	True	True	False		False	False	null	null	99.5	99.6	null	null	null	110.76	sample-0046-r002	273.1951:6907 274.19845:0 275.20181:0		1383.12470703125	1383.12470703125	41664	47933	29415	35531	33298	42672	35192	33689	27786	26505	26123	28587	35385	33332	35101	27684
2434	16.655	580.94714	dibromo,dimethylether,hydroxypinoresinol	[M+2H]2+		0.724	False	6.34	580.97998	C22H24Br2O7	Furanoid lignans	YJBXPWORXXQARM-FHIZRCNDSA-N	BrC=1C=C(OC)C(OC)=CC1C2OCC3(O)C(OCC23)C=4C=C(OC)C(OC)=CC4Br	530	True	True	False		False	False	null	null	80.6	99.5	null	null	null	153.62	sample-0030-r002	580.94714:12450 581.95049:0 582.95385:0		1736.3982421875	1736.3982421875	23484	35847	71353	67962	33465	39655	58045	49778	27515	32124	55572	47970	17364	23452	50497	62220
4127	17.458	869.51813	Dioscin	[M+H]+		0.759	False	6.25	869.48999	C45H72O16	Steroidal saponins	VNONINPVFQTJOC-ZGXDEBHDSA-N	OCC1OC(OC2CC3=CCC4C(CCC5(C)C4CC6OC7(OCC(C)CC7)C(C)C65)C3(C)CC2)C(OC8OC(C)C(O)C(O)C8O)C(O)C1OC9OC(C)C(O)C(O)C9O	530	True	True	False		False	False	null	null	85.4	99.4	null	null	null	193.79	sample-0010-r002	869.51813:17356 870.52148:12097 871.52484:0		3437.977734375	3437.977734375	58480	48160	50512	56189	60918	59530	68724	65690	114715	123184	65405	66705	46896	45476	61035	59824
753	11.699	363.32294	docosanoic acid	[M+H]+		0.793	False	9.57	363.32001	C22H44O2	Very long-chain fatty acids	UKMSUNONTOPOIO-UHFFFAOYSA-N	O=C(O)CCCCCCCCCCCCCCCCCCCCC	530	True	True	False		False	False	null	null	99.8	100	null	null	null	120.44	sample-0001-r001	363.32294:8153 364.32629:0 365.32965:41326		1933.5171875	1933.5171875	45128	42540	38338	22757	39967	44448	32423	30687	40898	39116	30744	29977	30338	36312	39145	32238
2533	15.208	592.37579	Edpetiline	[M+H]+	ion correlated with 2903; ion correlated with 2905; ion correlated with 2780; ion correlated with 2495; ion correlated with 2490; ion correlated with 2406; ion correlated with 4079; ion correlated with 2158	0.862	False	5.18	592.38	C33H53NO8	Steroidal saponins	DHQFYEJMFMYGCV-UHFFFAOYSA-N	O=C1CC2C3CCC4C(CN5CC(C)CCC5C4(O)C)C3CC2C6(C)CCC(OC7OC(CO)C(O)C(O)C7O)CC16	530	True	True	False		False	False	null	null	99.6	99.5	null	null	null	284.7	sample-0010-r002	592.37579:21227 593.37914:22343 594.3825:0		2170.2478515625	2170.2478515625	64793	64785	119173	121706	87934	97981	114106	103404	130924	132102	114852	110439	103514	104517	62462	66811
546	1.614	324.98135	Ellagic acid	[M+H]+	adduct linked to 442_[M+H-H2O]+	0.966	False	4.14	324.98999	C14H6O8	Hydrolyzable tannins	AFSDNFLWKVMVRB-UHFFFAOYSA-N	O=C1OC2=C(O)C(O)=CC=3C(=O)OC=4C(O)=C(O)C=C1C4C23	530	True	True	False		False	False	null	null	98.5	100	null	null	null	81.97	sample-0001-r001	324.98135:9654 325.9847:0 326.98806:0		594.444580078125	594.444580078125	50284	27506	28861	25745	27412	28554	11421	11796	17562	19519	6347	5944	20161	19934	25614	22673
3975	3.614	826.2804	Euojaponine D	[M+H]+	ion correlated with 3976	0.5	False	5.72	826.28998	C41H47NO17	Terpene lactones	ZJRDCQWLAILQHR-UBDDNRQVSA-N	O=C1OCC2(OC34C(O)C2C(OC(=O)C)C(OC(=O)C)C4(COC(=O)C)C(OC(=O)C=5C=CC=CC5)C(OC(=O)C)C(OC(=O)C(C)CCC6=NC=CC=C16)C3(O)C)C	530	True	True	False		False	False	null	null	98.2	100	null	null	null	158.27	sample-0047-r001	826.2804:16284 827.28375:9807 828.28711:0		515.655517578125	515.655517578125	34265	33080	515.655517578125	515.655517578125	78815	85708	80251	84335	5157	515.655517578125	48957	44494	63246	63202	48160	41972
749	16.362	363.15988	Eupalinolide K	[M+H]+	ion correlated with 500	0.759	False	6.62	363.17999	C20H26O6	Germacranolides and derivatives	APOGLVUGPAVNAP-DRGQDVMOSA-N	O=C(OC1CC(=CCC(O)C(=CC2OC(=O)C(=C)C21)C)C)C(=CCO)C	530	True	True	False		False	False	null	null	92.2	99.5	null	null	null	709.84	sample-0001-r001	363.15988:43598 364.16323:8913 365.16659:0		24287.3765625	24287.3765625	347651	316188	335202	344232	311231	308413	290729	295386	306966	307671	261544	252606	300931	306959	299033	311759
2688	20.675	609.30237	Fangchinoline	[M+H]+	adduct linked to 2876_[M+Na]+	0.638	False	5.68	609.28998	C37H40N2O6	Lignans, neolignans and related compounds	IIQSJHUEZBTSAT-VMPREFPWSA-N	OC1=C(OC)C=C2C3=C1OC=4C=C5C(=CC4OC)CCN(C)C5CC6=CC=C(OC7=CC(=CC=C7OC)CC3N(C)CC2)C=C6	530	True	True	False		False	False	null	null	97	98.9	null	null	null	436.29	sample-0020-r002	609.30237:34702 610.30572:17156 611.30908:0		5662.944921875	5662.944921875	109449	134363	72984	72010	113760	118629	119740	122732	84352	86278	95692	99697	180227	181431	124604	115932
89	4.233	195.07565	Ferulic acid	[M+H]+	adduct linked to 64_[M+H-H2O]+	0.776	False	3.83	195.07001	C10H10O4	Hydroxycinnamic acids	KSEBMYQBYZTDHS-HWKANZROSA-N	O=C(O)C=CC1=CC=C(O)C(OC)=C1	530	True	True	False		False	False	null	null	99.4	100	null	null	null	164.49	sample-0022-r002	195.07565:12559 196.079:0 197.08236:0		644.67109375	644.67109375	644.67109375	6447	644.67109375	644.67109375	22817	28349	54403	67207	644.67109375	644.67109375	54387	52806	36257	46864	33299	30780
1179	17.376	427.38431	friedelin	[M+H-H2O]+	adduct linked to 1623_[M+ACN+H]+	0.621	False	8.65	427.39001	C30H50O	Triterpenoids	OFMXGFHWLZPCFL-SVRPQWSVSA-N	O=C1CCC2C(C)(CCC3C2(C)CCC4(C)C5CC(C)(C)CCC5(C)CCC34C)C1C	530	True	True	False		False	False	null	null	99.4	99.6	null	null	null	100.23	sample-0047-r001	427.38431:9851 428.38766:0 429.39102:0		537.533447265625	537.533447265625	33586	29403	537.533447265625	537.533447265625	19102	26561	16035	18057	537.533447265625	537.533447265625	537.533447265625	537.533447265625	38486	39186	11493	11592
1375	6.372	454.28598	Fuziline	[M+2H]2+	ion correlated with 4236; ion correlated with 1415; ion correlated with 3783	0.759	False	4.41	454.28	C24H39NO7	Aconitane-type diterpenoid alkaloids	FPECZWKKKKZPPP-NIYPSSDPSA-N	OC1C2CC3C1C(O)(C(O)C2OC)C4C(OC)C5C6(COC)CN(CC)C4C35C(O)CC6	530	True	True	False		False	False	null	null	99.3	100	null	null	null	798.94	sample-0019-r001	454.28598:63094 455.28933:11281 456.29269:0		189782	9566.14921875	199202	204422	339655	348035	292500	280908	303287	309534	261982	263744	336573	319027	348262	352877	213998	209437
1411	7.871	459.33209	Ganoderal A	[M+H]+		0.638	False	8.3	459.32001	C30H44O2	Triterpenoids	RHNFCIPJKSUUES-FLXXZUNSSA-N	O=CC(=CCCC(C)C1CCC2(C3=CCC4C(C(=O)CCC4(C3=CCC12C)C)(C)C)C)C	530	True	True	False		False	False	null	null	97.1	100	null	null	null	38.05	sample-0005-r001	459.33209:3928 460.33544:0 461.3388:0		499.788671875	499.788671875	11853	18251	11515	11679	18597	6310	499.788671875	5541	10500	12098	5564	499.788671875	6150	10408	10250	5719
1993	12.101	531.2663	Ganoderic acid D2	[M+H]+		0.5	False	6.16	531.28998	C30H42O8	Triterpenoids	LCIUOVOXWPIXOR-IYLGIJJASA-N	O=C(O)C(C)CC(=O)CC(C)C1CC(=O)C2(C3=C(C(=O)C(O)C12C)C4(C)CCC(=O)C(C)(C)C4CC3O)C	530	True	True	False		False	False	null	null	89.4	99.8	null	null	null	132.16	sample-0045-r001	531.2663:8470 532.26965:0 533.27301:0		1914.616015625	1914.616015625	35304	34681	19146	29175	29877	34871	27220	28467	27377	19783	27547	28118	37553	35570	32816	34749
2012	7.665	533.31836	Ganoderic Acid G	[M+H]+	ion correlated with 1373; ion correlated with 3183; ion correlated with 1413; ion correlated with 1405; ion correlated with 3793; ion correlated with 1984; ion correlated with 3307	0.741	False	6.59	533.31097	C30H44O8	Triterpenoids	BPJPBLZKOVIJQD-UHFFFAOYSA-N	O=C(O)C(C)CC(=O)CC(C)C1CC(=O)C2(C3=C(C(=O)C(O)C12C)C4(C)CCC(O)C(C)(C)C4CC3O)C	530	True	True	False		False	False	null	null	98.9	100	null	null	null	182.97	sample-0003-r001	533.31836:13077 534.32171:0 535.32507:0		502.311865234375	70936	43094	36763	82492	75296	56286	67123	70118	68551	56919	50489	78402	79050	78160	80607	50366	39803
3679	16.527	767.48639	Ginsenoside F4	[M+H]+		0.741	False	7.22	767.48999	C42H70O12	Triterpenoids	QOMBXPYXWGTFNR-KRPFXEAISA-N	OCC1OC(OC2CC3(C)C(CC(O)C4C(C(=CCC=C(C)C)C)CCC43C)C5(C)CCC(O)C(C)(C)C25)C(OC6OC(C)C(O)C(O)C6O)C(O)C1O	530	True	True	False		False	False	null	null	99.7	99.6	null	null	null	100.26	sample-0001-r001	767.48639:14927 768.48974:7929 769.4931:0		538.15947265625	129675	213906	108503	24419	25006	20530	26843	538.15947265625	538.15947265625	44994	29951	538.15947265625	538.15947265625	30439	67494	103655	100857
3790	18.264	785.52014	Ginsenoside Rg2	[M+H]+		0.569	False	7.07	785.51001	C42H72O13	Triterpenoids	QOVKKEKBURQILF-HOJASPKOSA-N	OCC1OC(OC2CC3C(CC(O)C4C(CCC34C)C(O)(C)CCC=C(C)CC)C5(C)CCC(O)C(C)(C)C25)C(OC6OC(C)C(O)C(O)C6O)C(O)C1O	530	True	True	False		False	False	null	null	98	99.4	null	null	null	134.69	sample-0047-r001	785.52014:13235 786.52349:6845 787.52685:8118		66.3774963378906	66.3774963378906	61455	69509	66.3774963378906	66.3774963378906	664	17715	16077	17432	66.3774963378906	66.3774963378906	66.3774963378906	66.3774963378906	44409	30356	66.3774963378906	66.3774963378906
3097	17.506	661.44244	Ginsenoside Rh1	[M+2H]2+		0.586	False	7.17	661.42999	C36H62O9	Triterpenoids	RAQNTCRNSXYLAH-RFCGZQMISA-N	OCC1OC(OC2CC3(C)C(CC(O)C4C(CCC43C)C(O)(C)CCC=C(C)C)C5(C)CCC(O)C(C)(C)C25)C(O)C(O)C1O	530	True	True	False		False	False	null	null	96.9	99.5	null	null	null	293.74	sample-0022-r002	661.44244:19223 662.44579:16335 663.44915:8307		4392.555859375	177894	88867	90581	43926	53747	83329	93125	95243	93549	72077	71354	66189	69981	110047	110242	82237	82265
2812	17.153	623.44476	Ginsenoside Rh2	[M+H]+		0.431	False	7.68	623.45001	C36H62O8	Triterpene saponins	CKUVNOCSBYYHIS-IRFFNABBSA-N	OCC1OC(OC2CCC3(C)C(CCC4(C)C3CC(O)C5C(CCC54C)C(O)(C)CCC=C(C)C)C2(C)C)C(O)C(O)C1O	530	True	True	False		False	False	null	null	99.5	99.6	null	null	null	693.1	sample-0029-r001	623.44476:44247 624.44811:17485 625.45147:6521		155929	194376	59705	290264	535560	516440	472124	643416	667778	445964	75477	77479	473222	457582	69254	68635	811714	835981
2838	14.296	627.42621	Ginsenoside Rh3	[M+H]+		0.672	False	7.81	627.42401	C36H60O7	Triterpenoids	PHLXREOMFNVWOH-YAGNRYSRSA-N	OCC1OC(OC2CCC3(C)C(CCC4(C)C3CC(O)C5C(C(=CCC=C(C)C)C)CCC54C)C2(C)C)C(O)C(O)C1O	530	True	True	False		False	False	null	null	99.9	99.8	null	null	null	353.28	sample-0050-r002	627.42621:107307 628.42956:55568 629.43292:12673		276951	8801.48046875	169260	150760	201094	196966	590941	605552	719992	725172	123671	117021	211596	217795	691464	698979	310009	303367
2789	17.318	621.42401	Ginsenoside Rh4	[M+H]+		0.379	False	7.73	621.42999	C36H60O8	Triterpenoids	OZTXYFOXQFKYRP-TXRYYSRHSA-N	OCC1OC(OC2CC3(C)C(CC(O)C4C(C(=CCC=C(C)C)C)CCC43C)C5(C)CCC(O)C(C)(C)C25)C(O)C(O)C1O	530	True	True	False		False	False	null	null	99.3	99.5	null	null	null	142.39	sample-0012-r002	621.42401:16677 622.42736:8325 623.43072:36572		502.299169921875	502.299169921875	11135	12371	143563	151058	110737	70671	102470	55171	116147	107011	159217	171528	54790	62105	59694	66044
1227	19.576	433.33759	Gitogenin	[M+H]+	similar chromatogram in higher mz_3370	0.81	False	7.38	433.32999	C27H44O4	Triterpenoids	FWCXELAAYFYCSR-UHFFFAOYSA-N	OC1CC2CCC3C(CCC4(C)C3CC5OC6(OCC(C)CC6)C(C)C54)C2(C)CC1O	530	True	True	False		False	False	null	null	98.9	99.3	null	null	null	250.58	sample-0003-r001	433.33759:33596 434.34094:14827 435.3443:0		517.382958984375	517.382958984375	327094	245979	398342	337086	239800	219554	190751	186871	240382	227484	177769	162402	165651	144238	152405	144951
3564	26.079	745.62311	Glycerol tritetradecanoate	[M+H]+		0.81	False	9.38	745.63	C45H86O6	Triacylglycerols	DUXYWXYOBMKGIN-UHFFFAOYSA-N	O=C(OCC(OC(=O)CCCCCCCCCCCCC)COC(=O)CCCCCCCCCCCCC)CCCCCCCCCCCCC	530	True	True	False		False	False	null	null	99.1	98.6	null	null	null	58.64	sample-0032-r002	745.62311:6754 746.62646:0 747.62982:0		65.2413635253906	65.2413635253906	34116	21725	652	10260	17166	65.2413635253906	65.2413635253906	16223	5884	5157	5105	5467	5223	22109	5365	5432
1259	3.818	439.16724	gomisin A	[M+H]+	ion correlated with 1260	0.69	False	6.73	439.17001	C23H28O7	Hydrolyzable tannins	ZWRRJEICIPUPHZ-MYODQAERSA-N	OC1(C)CC=2C=C(OC)C(OC)=C(OC)C2C3=C(OC)C=4OCOC4C=C3CC1C	530	True	True	False		False	False	null	null	99.8	100	null	null	null	1592.45	sample-0010-r002	439.16724:120379 440.17059:28603 441.17395:31584		28611.90625	28611.90625	1092276	1114458	1269892	1225892	972597	739270	1031873	1060442	1484199	1076105	1254775	1050617	632336	1079383	862161	1036469
4186	22.349	885.48041	Gracillin	[M+H]+	ion correlated with 4164; ion correlated with 4163; ion correlated with 4187	0.414	False	5.87	885.47998	C45H72O17	Steroidal saponins	YQEMAEKYNNOCBY-IEMDQPGHSA-N	OCC1OC(OC2C(O)C(OC(OC3CC4=CCC5C(CCC6(C)C5CC7OC8(OCC(C)CC8)C(C)C76)C4(C)CC3)C2OC9OC(C)C(O)C(O)C9O)CO)C(O)C(O)C1O	530	True	True	False		False	False	null	null	100	98.7	null	null	null	170.61	sample-0053-r001	885.48041:12165 886.48376:5826 887.48712:0		1177.1353515625	1177.1353515625	1177.1353515625	1177.1353515625	1177.1353515625	11771	39255	33629	41605	40148	34627	44937	68979	76826	46297	44754	45792	43885
559	12.799	329.19672	Guaiacin	[M+H]+		0.552	False	7.06	329.17999	C20H24O4	Aryltetralin lignans	TZAAYUCUPIYQBR-JGRMJRGVSA-N	OC1=CC=C(C=C1OC)C2C3=CC(O)=C(OC)C=C3CC(C)C2C	530	True	True	False		False	False	null	null	94.6	99.8	null	null	null	308.05	sample-0047-r001	329.19672:45477 330.20007:8640 331.20343:0		57943	96480	84862	84385	3460.176171875	3460.176171875	58000	64450	55065	47790	3460.176171875	3460.176171875	3460.176171875	3460.176171875	87155	90575	64381	64020
1972	17.22	529.36456	Gymnemagenin	[M+H]2+	adduct linked to 4521_[M+H-H2O]+	0.776	False	7.84	529.34998	C30H50O6	Triterpenoids	VKJLHZZPVLQJKG-ABHKXHSUSA-N	OCC1(C)C(O)CCC2(C)C3CC=C4C5CC(C)(C)C(O)C(O)C5(CO)C(O)CC4(C)C3(C)CCC12	530	True	True	False		False	False	null	null	95.8	99.6	null	null	null	141.78	sample-0009-r001	529.36456:13012 530.36791:0 531.37127:0		1301.55087890625	1301.55087890625	33561	32501	51804	42285	46259	43787	54242	51723	83647	74791	57963	52170	27354	37863	35550	39763
1208	7.745	431.28186	havanensin	[M+H]+	adduct linked to 1503_[M+ACN+H]+; similar chromatogram in higher mz_1273; similar chromatogram in higher mz_3901	0.793	False	7.1	431.28	C26H38O5	Limonoids	BKVDVQYVPMCYQR-JUMBCEOHSA-N	OC1CC(O)C2(C)C(CC(O)C3(C)C2CCC4(C)C(C5=COC=C5)CC6OC643)C1(C)C	530	True	True	False		False	False	null	null	99.9	100	null	null	null	54.72	sample-0035-r001	431.28186:4447 432.28521:0 433.28857:0		526.24130859375	526.24130859375	16895	19544	12300	17461	19715	22566	18618	12442	19315	5831	11516	20303	11945	11949	11713	11939
2296	21.312	563.34674	Hemslecin A	[M+H]+		0.724	False	7.33	563.34998	C32H50O8	Cucurbitacins	LKYNAQSYQLFTCM-GYXNDICUSA-N	O=C(OC(C)(C)CCC(=O)C(O)(C)C1C(O)CC2(C)C3CC=C4C(CC(O)C(O)C4(C)C)C3(C(=O)CC12C)C)C	530	True	True	False		False	False	null	null	99.8	99	null	null	null	112.99	sample-0001-r001	563.34674:15676 564.35009:7540 565.35345:0		514.488134765625	514.488134765625	84816	79177	31516	18477	40388	36261	25534	23670	17776	22346	12346	13769	28238	30075	514.488134765625	514.488134765625
1081	16.619	414.26172	heteratisine	[M+2H]2+	similar chromatogram in higher mz_1257; similar chromatogram in higher mz_2547; similar chromatogram in higher mz_2558; similar chromatogram in higher mz_2576; similar chromatogram in higher mz_2578	0.552	False	5.12	414.23001	C22H33NO5	Quinolidines	YPSAOPXJHSESSR-JUKSZDOYSA-N	O=C1OC2CCC3(O)C1C(C2)C45C(OC)CCC6(C)CN(CC)C5C3C(O)C64	530	True	True	False		False	False	null	null	81.8	99.3	null	null	null	147.01	sample-0047-r001	414.26172:11366 415.26507:0 416.26843:0		439.585107421875	439.585107421875	85327	79003	439.585107421875	439.585107421875	30456	35292	29065	23269	439.585107421875	10227	439.585107421875	439.585107421875	52510	56827	36542	29284
324	4.754	279.14349	Huperzine B	[M+H]+	similar chromatogram in higher mz_377	0.466	False	4.83	279.14001	C16H20N2O	Phenanthrolines	YYWGABLTRMRUIT-HWWQOWPSSA-N	O=C1C=CC2=C(N1)CC3C=C(C)CC42NCCCC34	530	True	True	False		False	False	null	null	99.8	100	null	null	null	97.41	sample-0045-r001	279.14349:7497 280.14684:0 281.1502:0		510.789697265625	510.789697265625	510.789697265625	510.789697265625	510.789697265625	510.789697265625	510.789697265625	510.789697265625	510.789697265625	510.789697265625	510.789697265625	510.789697265625	510.789697265625	510.789697265625	510.789697265625	510.789697265625	510.789697265625	510.789697265625
2753	14.455	616.2959	Hypaconitine	[M+H]+		0.586	False	5.3	616.31	C33H45NO10	Aconitane-type diterpenoid alkaloids	FIDOCHXHMJHKRW-ILSCITHTSA-N	O=C(OC1C2C3CC1(O)C(OC)C(O)C2(OC(=O)C)C4C(OC)C5C6(COC)CN(C)C4C35C(OC)CC6)C=7C=CC=CC7	530	True	True	False		False	False	null	null	96.1	99.6	null	null	null	102.86	sample-0038-r002	616.2959:7284 617.29925:0 618.30261:0		1576.2689453125	1576.2689453125	50580	48901	27288	30556	30629	31294	22611	22258	17197	23191	25284	21652	38382	25055	15763	24307
1636	23.421	487.41046	hyperin	[M+H]+	adduct linked to 1808_[M+Na]+; similar chromatogram in higher mz_1946	0.586	False	3.92	487.39001	C21H20O12	Flavonoid-3-O-glycosides	OVSQVDMCBVZWGM-DTGCRPNFSA-N	O=C1C(OC2OC(CO)C(O)C(O)C2O)=C(OC=3C=C(O)C=C(O)C13)C=4C=CC(O)=C(O)C4	530	True	True	False		False	False	null	null	92	98.1	null	null	null	91.37	sample-0054-r002	487.41046:8473 488.41381:0 489.41717:0		544.348681640625	544.348681640625	544.348681640625	544.348681640625	544.348681640625	544.348681640625	544.348681640625	5671	544.348681640625	12260	6039	5443	6280	10767	11943	17718	27190	21714
602	19.438	335.28284	icosanoic acid	[M+H]+	similar chromatogram in higher mz_4371	0.793	False	9.42	335.29001	C20H40O2	Long-chain fatty acids	VKOBVWXKNCXXDE-UHFFFAOYSA-N	O=C(O)CCCCCCCCCCCCCCCCCCC	530	True	True	False		False	False	null	null	99	99.5	null	null	null	56.87	sample-0034-r002	335.28284:46536 336.28619:11543 337.28955:6186		347982	24434.753125	244348	273091	262744	287500	328733	331214	326411	334401	329700	321319	352862	362404	341194	344738	337977	348162
3264	5.409	687.38287	Ilexsaponin A1	[M+H]+		0.586	False	7.4	687.37201	C36H56O11	Triterpene saponins	AWFZJSUJFSUBQU-MOJLLMCOSA-N	O=C(O)C1(C)C(O)CCC2(C)C1CCC3(C)C2CC=C4C5C(O)(C)C(C)CCC5(C(=O)OC6OC(CO)C(O)C(O)C6O)CCC43C	530	True	True	False		False	False	null	null	97.7	100	null	null	null	196.41	sample-0020-r002	687.38287:14071 688.38622:6361 689.38958:0		520.1810546875	520.1810546875	36525	40122	63231	61627	68902	67860	71696	71290	68051	67292	72843	76808	83262	74530	37881	38381
563	17.106	329.23315	Incensole	[M+Na]+	adduct linked to 450_[M+H]+	0.966	False	7.97	329.23999	C20H34O2	Sesquiterpenoids	SSBZLMMXFQMHDP-OZJOCWMRSA-N	OC1CCC(=CCCC(=CCC2(OC1(C)CC2)C(C)C)C)C	530	True	True	False		False	False	null	null	99.1	99.6	null	null	null	1163.33	sample-0041-r001	329.23315:131690 330.2365:39470 331.23986:5640		29675.478125	29675.478125	730999	692879	363072	358691	542359	545010	879043	852987	464609	462222	459071	457372	655459	642649	538790	541406
683	17.465	349.27789	Incensole acetate	[M+H]+	similar chromatogram in higher mz_4127; similar chromatogram in higher mz_3860	0.845	False	8.05	349.26999	C22H36O3	Sesquiterpenoids	HVBACKJYWZTKCA-HAAHKLBQSA-N	O=C(OC1CCC(=CCCC(=CCC2(OC1(C)CC2)C(C)C)C)C)C	530	True	True	False		False	False	null	null	98.8	99.6	null	null	null	184.8	sample-0002-r002	349.27789:39159 350.28124:16325 351.2846:0		128263	6069.701953125	248469	233654	122419	114310	237190	236886	273794	277804	123237	120489	231097	240970	278274	289691	167296	169780
1193	21.092	429.26755	Ingenol-3,4-5,20-diacetonide	[M+H]+		0.741	False	7.17	429.26001	C26H36O5	Ketals	JOKBBQPBIIZMJV-JQFFUGKZSA-N	O=C1C2C=C3COC(OC3C45OC(OC5C(=CC14C(C)CC6C2C6(C)C)C)(C)C)(C)C	530	True	True	False		False	False	null	null	98.9	99	null	null	null	920.03	sample-0003-r001	429.26755:64419 430.2709:23374 431.27426:7552		24443.5953125	24443.5953125	468768	440294	481656	456840	426985	413194	404268	392256	397432	377900	364873	373483	321292	326376	406822	403364
1675	5.439	493.26871	Ingenol-5,20-acetonide-3-O-angelate	[M+H]+		0.672	False	7.77	493.25	C28H38O6	Fatty acid esters	STFFIQHUWFISBB-RHKHLFRASA-N	O=C(OC1C(=CC23C(=O)C(C=C4COC(OC4C12O)(C)C)C5C(CC3C)C5(C)C)C)C(=CC)C	530	True	True	False		False	False	null	null	93.2	100	null	null	null	109.76	sample-0010-r002	493.26871:8996 494.27206:0 495.27542:0		518.99521484375	518.99521484375	19423	16614	32300	36800	26848	33660	39053	50492	66317	58039	37088	38330	34286	33213	22831	12565
375	16.299	291.27353	isoabienol	[M+H-H2O]+	ion correlated with 374; adduct linked to 572_[M+Na]+	0.741	False	8.4	291.26999	C20H34O	Diterpenoids	JTWQQJDENGGSBJ-KVPLUYHFSA-N	OC1(C)CCC2C(C)(C)CCCC2(C)C1CCC(=C)C=C	530	True	True	False		False	False	null	null	99.7	99.7	null	null	null	933.96	sample-0032-r002	291.27353:92411 292.27688:24156 293.28024:0		16802.9234375	16802.9234375	549572	532424	229466	230986	418607	419188	610784	638510	264240	259534	320499	328616	503632	511675	360452	361962
228	12.851	257.13635	Isocurcumenol	[M+Na]+	adduct linked to 159_[M+H]+	0.931	False	6.29	257.14999	C15H22O2	Guaianes	DEBDFZGNZTYPMF-NZBPQXDJSA-N	OC12OC3(CC1=C(C)C)C(C(=C)C2)CCC3C	530	True	True	False		False	False	null	null	96.3	99.8	null	null	null	627	sample-0001-r001	257.13635:35885 258.1397:5531 259.14306:0		98483	124457	394606	375608	377357	385382	373129	396546	403922	380685	368129	361159	386004	375034	396966	395864	394714	365326
3905	6.642	809.20343	Isorhamnetin 3-sophoroside-7-rhamnoside	[M+H]+		0.81	False	3.59	809.21002	C34H42O21	Flavonoid-7-O-glycosides	FJQKXKNZQQBTDD-IOCIRFPBSA-N	O=C1C(OC2OC(CO)C(O)C(O)C2OC3OC(CO)C(O)C(O)C3O)=C(OC4=CC(OC5OC(C)C(O)C(O)C5O)=CC(O)=C14)C=6C=CC(O)=C(OC)C6	530	True	True	False		False	False	null	null	99.1	100	null	null	null	280.28	sample-0002-r002	809.20343:18192 810.20678:6966 811.21014:0		2400.14921875	2400.14921875	123927	125125	24001	25379	120746	118419	114408	106917	37703	28897	97962	108454	119542	111076	109674	114835
1492	4.923	471.13403	Isosakuranin	[M+2H]2+		0.879	False	4.72	471.13	C22H24O10	Flavonoid-7-O-glycosides	KEEWIHDTSNESJZ-ZJHVPRRPSA-N	O=C1C2=C(O)C=C(OC3OC(CO)C(O)C(O)C3O)C=C2OC(C4=CC=C(OC)C=C4)C1	530	True	True	False		False	False	null	null	99.7	100	null	null	null	1463.03	sample-0003-r001	471.13403:105619 472.13738:18269 473.14074:0		466969	104056	833813	820730	1023800	1001646	810936	821465	855708	830632	1040559	1061646	848923	848236	799452	812019	795319	804653
1336	7.528	448.28342	Jervine	[M+H]+	ion correlated with 1335	0.793	False	5.67	448.28	C27H39NO3	Jerveratrum-type alkaloids	CLEXYFLHGFJONT-UHFFFAOYSA-N	O=C1C2=C(C)C3(OC4CC(C)CNC4C3C)CCC2C5CC=C6CC(O)CCC6(C)C15	530	True	True	False		False	False	null	null	99.8	100	null	null	null	296.65	sample-0019-r001	448.28342:88175 449.28677:10520 450.29013:50687		15468.6515625	15468.6515625	302323	300359	552467	550583	422311	439353	466506	476801	359209	367850	505670	507096	527775	498664	329431	330758
3874	6.532	801.26031	Jionoside A1	[M+H]+		0.776	False	4.39	801.28003	C36H48O20	Oligosaccharides	UAPZTGRENZINFN-WEDRDYHSSA-N	O=C(OC1C(OC(OCCC2=CC=C(O)C(O)=C2)C(O)C1OC3OC(C)C(O)C(O)C3O)COC4OC(CO)C(O)C(O)C4O)C=CC5=CC=C(O)C(OC)=C5	530	True	True	False		False	False	null	null	92.5	100	null	null	null	2170.13	sample-0010-r002	801.26031:144990 802.26366:81303 803.26702:24975		38174.109375	381741	1007291	1006212	627859	626069	1002642	965964	952184	948017	947335	942610	848878	862856	902370	915845	879628	857950
981	20.473	400.26382	karakoline	[M+H]+	similar chromatogram in higher mz_3866; similar chromatogram in higher mz_3779; similar chromatogram in higher mz_4418; similar chromatogram in higher mz_4497	0.776	False	4.62	400.25	C22H35NO4	Aconitane-type diterpenoid alkaloids	HKQZUYOVMYOFIT-IRAFXRDMSA-N	OC1CCC2(C)CN(CC)C3C4CC2C13C5CC6C(O)C5C4(O)CC6OC	530	True	True	False		False	False	null	null	96.2	98.7	null	null	null	92.62	sample-0032-r002	400.26382:6519 401.26717:0 402.27053:0		1083.708203125	1083.708203125	1083.708203125	12521	11002	11519	10837	20859	21134	28461	29455	25716	18748	13761	27495	27793	25006	14237
3448	7.396	722.43469	Khasianine	[M+2H]2+	ion correlated with 2983; ion correlated with 1200; ion correlated with 1240; ion correlated with 1222	0.724	False	5.33	722.44	C39H63NO11	Steroidal saponins	KRQDMAXNTWLTDZ-HCTICQNOSA-N	OCC1OC(OC2CC3=CCC4C(CCC5(C)C4CC6OC7(NCC(C)CC7)C(C)C65)C3(C)CC2)C(O)C(O)C1OC8OC(C)C(O)C(O)C8O	530	True	True	False		False	False	null	null	99.4	100	null	null	null	196.91	sample-0019-r001	722.43469:15767 723.43804:6005 724.4414:0		510.908935546875	510.908935546875	36602	38927	93140	91457	68484	63879	84597	69374	38893	51974	89851	94127	81943	92099	40906	40959
1376	7.621	454.31595	korseveriline	[M+H]+		0.586	False	5.15	454.32999	C27H45NO3	Cerveratrum-type alkaloids	NQGYOUYEGZOZBN-CADHWWJYSA-N	OC1CCC2(C)C(C1)C(O)CC3C2CC4C5CN6CC(C)CCC6C(C)C5CCC43O	530	True	True	False		False	False	null	null	96.1	100	null	null	null	128.56	sample-0019-r001	454.31595:10429 455.3193:7392 456.32266:11257		560.8716796875	560.8716796875	26289	25248	49901	58926	31332	38362	33741	43471	26491	26791	37566	41722	43123	39708	18381	19002
1203	17.674	431.18951	Kushenol A	[M+H]+		0.586	False	9.04	431.18301	C25H28O5	8-prenylated flavanones	OGBMVWVBHWHRGD-MWTRTKDXSA-N	O=C1C2=C(O)C=C(O)C(=C2OC(C=3C=CC=CC3O)C1)CC(C(=C)C)CC=C(C)C	530	True	True	False		False	False	null	null	99.2	99.6	null	null	null	259.44	sample-0040-r002	431.18951:20075 432.19286:7227 433.19622:0		2251.3908203125	2251.3908203125	53301	52846	99083	96489	76217	77150	84364	92918	113179	108248	101755	109211	43444	39128	84054	79322
3297	21.498	693.2428	kuwanon G	[M+H]+		0.776	False	7.76	693.23401	C40H36O11	8-prenylated flavones	APPXYONGBIXGRO-FPQPQGOJSA-N	O=C1C2=C(O)C=C(O)C(=C2OC(C=3C=CC(O)=CC3O)=C1CC=C(C)C)C4C=C(C)CC(C5=CC=C(O)C=C5O)C4C(=O)C6=CC=C(O)C=C6O	530	True	True	False		False	False	null	null	98.5	99.1	null	null	null	483.05	sample-0052-r002	693.2428:80939 694.24615:42239 695.24951:40416		78619	189533	168913	178087	21319	12300	10496	6089	21001	22192	67995	65424	509.439111328125	509.439111328125	111444	114596	95604	91656
334	18.275	281.27002	linoleic acid	[M+H]+	adduct linked to 426_[M+Na]+	0.914	False	9.39	281.25	C18H32O2	Lineolic acids and derivatives	OYHQOLUKZRVURQ-HZJYTTRNSA-N	O=C(O)CCCCCCCC=CCC=CCCCCC	530	True	True	False		False	False	null	null	92.3	99.6	null	null	null	103.58	sample-0012-r002	281.27002:11924 282.27337:7882 283.27673:8605		511.17255859375	511.17255859375	511.17255859375	5728	30535	28703	33427	42953	46736	46640	13778	14021	63697	69260	38774	32262	22161	26177
1484	20.06	469.4151	lupeol acetate	[M+Na]+	adduct linked to 1330_[M+H]+	0.776	False	8.23	469.41	C32H52O2	Triterpenoids	ODSSDTBFHAYYMD-YOJQYFTNSA-N	O=C(OC1CCC2(C)C(CCC3(C)C2CCC4C5C(C(=C)C)CCC5(C)CCC43C)C1(C)C)C	530	True	True	False		False	False	null	null	99.5	99.3	null	null	null	2818.13	sample-0055-r001	469.4151:178488 470.41845:69377 471.42181:11282		67972.2375	67972.2375	961477	973588	867830	857636	694688	692826	769418	760521	920672	923369	705885	698119	998996	995400	866764	870477
664	16.262	346.29617	Macamide B	[M+H]+		0.793	False	8.4	346.31	C23H39NO	N-acyl amines	MLGPKWUKOQAAGI-UHFFFAOYSA-N	O=C(NCC=1C=CC=CC1)CCCCCCCCCCCCCCC	530	True	True	False		False	False	null	null	96.2	99.7	null	null	null	243	sample-0011-r001	346.29617:22723 347.29952:7704 348.30288:0		1953.716015625	1953.716015625	46933	45854	108346	92699	72959	78366	101089	103445	86230	83425	125474	131327	93406	92902	70830	65391
1669	18.518	492.04294	Magnoflorine Iodide	[M+H]+	ion correlated with 1768; ion correlated with 1689; ion correlated with 1566	0.828	False	null	492.06	C20H24INO4	Aporphines	ODRHNGNRVVELAJ-ZOWNYOTGSA-N	[I-].OC=1C(OC)=CC=C2C1C=3C(O)=C(OC)C=C4C3C(C2)[N+](C)(C)CC4	530	True	True	False		False	False	null	null	94.3	null	null	null	null	149.22	sample-0020-r002	492.04294:12852 493.04629:37703 494.04965:6181		1733.086328125	1733.086328125	70478	61203	35328	26590	22335	19891	24923	29397	58867	66995	38449	36049	61698	66990	17331	27630
51	1.693	156.99808	Malic acid	[M+H]+	similar chromatogram in higher mz_804; similar chromatogram in higher mz_200; similar chromatogram in higher mz_222; similar chromatogram in higher mz_703	0.69	False	1.98	157.00999	C4H6O5	Beta hydroxy acids and derivatives	BJEPYKJPYRNKOW-UHFFFAOYSA-N	O=C(O)CC(O)C(=O)O	530	True	True	False		False	False	null	null	97.2	100	null	null	null	50.51	sample-0037-r001	156.99808:6850 158.00143:0 159.00479:0		497.79951171875	497.79951171875	497.79951171875	497.79951171875	497.79951171875	497.79951171875	5612	12375	11047	12660	497.79951171875	497.79951171875	4978	15069	5022	10544	10907	5591
284	20.73	271.19901	Matrine	[M+H]+		0.862	False	4.69	271.17001	C15H24N2O	Matrine alkaloids	ZSBXGIUJOOQZMP-JLNYLFASSA-N	O=C1N2CC3CCCN4CCCC(C2CCC1)C43	530	True	True	False		False	False	null	null	84.5	98.7	null	null	null	9.58	sample-0003-r001	271.19901:10976 272.20236:0 273.20572:0		5211.153515625	5211.153515625	90554	89175	94708	82982	88745	88997	82590	87385	76628	82128	75408	81599	82062	76467	74464	87925
1753	4.985	503.33597	Medicagenic acid	[M+H]+	adduct linked to 1945_[M+Na]+; similar chromatogram in higher mz_1901	0.828	False	8.69	503.33701	C30H46O6	Triterpenoids	IDGXIXSKISLYAC-UHFFFAOYSA-N	O=C(O)C12CCC(C)(C)CC2C3=CCC4C5(C)CC(O)C(O)C(C(=O)O)(C)C5CCC4(C)C3(C)CC1	530	True	True	False		False	False	null	null	100	99.9	null	null	null	109.3	sample-0053-r001	503.33597:10429 504.33932:0 505.34268:0		532.70146484375	532.70146484375	26394	28248	53309	63973	45773	47011	45555	51130	58858	63138	58321	56843	60203	55836	30132	28676
1621	20.32	486.29468	Mesaconine	[M+H]+		0.81	False	4.13	486.26999	C24H39NO9	Aconitane-type diterpenoid alkaloids	GQRPJUIKGLHLLN-UHFFFAOYSA-N	OC1CC(OC)C23C4N(C)CC1(COC)C3C(OC)C4C5(O)C(O)C(OC)C6(O)CC2C5C6O	530	True	True	False		False	False	null	null	88.5	98.7	null	null	null	84.87	sample-0006-r002	486.29468:7120 487.29803:0 488.30139:0		512.67470703125	512.67470703125	12159	31296	18357	24126	38364	43622	36798	38233	40403	40672	43857	46347	40730	32418	29294	49402
3049	21.362	654.28986	Mesaconitine	[M+H]+		0.655	False	4.95	654.28998	C33H45NO11	Aconitane-type diterpenoid alkaloids	XUHJBXVYNBQQBD-SJJFEUKHSA-N	O=C(OC1C2C3CC1(O)C(OC)C(O)C2(OC(=O)C)C4C(OC)C5C6(COC)CN(C)C4C35C(OC)CC6O)C=7C=CC=CC7	530	True	True	False		False	False	null	null	100	98.7	null	null	null	140.33	sample-0044-r002	654.28986:13639 655.29321:9000 656.29657:0		553.661865234375	553.661865234375	19939	25776	6115	16923	46838	46972	53451	52370	553.661865234375	553.661865234375	44040	45304	30911	33199	5763	553.661865234375
2342	24.518	569.39923	meso-Zeaxanthin	[M+H]+		0.828	False	8.79	569.42999	C40H56O2	Xanthophylls	JKQXZKUSFCKOGQ-YOPUJPICSA-N	OC1CC(=C(C=CC(=CC=CC(=CC=CC=C(C=CC=C(C=CC2=C(C)CC(O)CC2(C)C)C)C)C)C)C(C)(C)C1)C	530	True	True	False		False	False	null	null	82.8	98.8	null	null	null	51.3	sample-0056-r002	569.39923:709661 570.40258:299983 571.40594:117769		203593	20359.2796875	947085	1110648	1427231	1619949	1116800	1195150	1409928	1490110	1252033	1294597	2357735	2565466	2641726	2722608	2626254	2901646
2923	24.735	638.24805	methyl 3-(3-(2-(2,3-dihydrobenzofuran-5-yl)ethoxy)-4-methoxyphenyl)-3-(1-(3,4-dihydroxyphenethyl)-2-hydroxy-6-methyl-4-oxo-1,4-dihydropyridin-3-yl)propanoate	[M+H]+		0.793	False	6.59	638.23999	C35H37NO9	Coumarans	FUKAOWGJYQHLGN-UHFFFAOYSA-N	O=C1C=C(N(C(O)=C1C(C2=CC=C(OC)C(OCCC3=CC=C4OCCC4=C3)=C2)CC(=O)OC)CCC5=CC=C(O)C(O)=C5)C	530	True	True	False		False	False	null	null	98.7	98.4	null	null	null	256.6	sample-0015-r001	638.24805:14890 639.2514:11068 640.25476:7659		14775.0296875	14775.0296875	198316	221042	226500	228584	228377	204822	236702	240641	224010	234821	238680	233028	263571	248274	255050	287611
1818	7.776	511.24417	methyl 3-(6-((4-formylpiperazin-1-yl)methyl)-3-hydroxy-4-oxo-4H-pyran-2-yl)-3-(4-((1-methyl-1H-imidazol-2-yl)methoxy)phenyl)propanoate	[M+H]+		0.69	False	4.76	511.22	C26H30N4O7	Imidazolyl carboxylic acids and derivatives	SBFHGLOFVRNGAB-UHFFFAOYSA-N	O=CN1CCN(CC=2OC(=C(O)C(=O)C2)C(C3=CC=C(OCC4=NC=CN4C)C=C3)CC(=O)OC)CC1	530	True	True	False		False	False	null	null	89	100	null	null	null	303.21	sample-0009-r001	511.24417:40210 512.24752:13976 513.25088:5542		2981.4255859375	29814	125165	130540	115638	116796	131229	124615	162802	159581	234091	231666	154942	159086	83209	80978	136456	131692
3324	21.686	697.29486	methyl 3-(6-((6,7-dimethoxy-1-(3,4,5-trimethoxyphenyl)-3,4-dihydroisoquinolin-2(1H)-yl)methyl)-3-hydroxy-4-oxo-4H-pyran-2-yl)-3-(quinolin-4-yl)propanoate	[M+H]+		0.81	False	5.8	697.28003	C39H40N2O10	1-phenyltetrahydroisoquinolines	SPUDVSNUPBWEKG-UHFFFAOYSA-N	O=C(OC)CC(C=1OC(=CC(=O)C1O)CN2CCC3=CC(OC)=C(OC)C=C3C2C4=CC(OC)=C(OC)C(OC)=C4)C=5C=CN=C6C=CC=CC65	530	True	True	False		False	False	null	null	95.7	98.7	null	null	null	190.21	sample-0038-r002	697.29486:12141 698.29821:5998 699.30157:0		2846.6984375	2846.6984375	49356	49337	28467	29922	63585	64241	48435	48370	62337	62960	52438	57843	50771	60159	52721	53986
2094	17.397	541.06781	methyl 3-(6-chloro-4-oxo-4H-chromen-3-yl)-3-(7-hydroxy-3-(4-hydroxyphenyl)-4-oxo-4H-chromen-8-yl)propanoate	[M+H]+		0.672	False	6.34	541.06	C28H19ClO8	Homoisoflavones	JRAZFLUTTVOOOC-UHFFFAOYSA-N	O=C(OC)CC(C1=COC2=CC=C(Cl)C=C2C1=O)C=3C(O)=CC=C4C(=O)C(=COC43)C=5C=CC(O)=CC5	530	True	True	False		False	False	null	null	98.8	99.4	null	null	null	98.38	sample-0030-r002	541.06781:8724 542.07116:0 543.07452:0		581.405078125	581.405078125	27908	27656	26928	25902	24359	6329	11306	10843	37552	25565	29202	34514	35205	30402	12561	581.405078125
1594	6.533	484.26276	methyl 3-hydroxy-5-(((1R,4aS)-7-isopropyl-1,4a-dimethyl-1,2,3,4,4a,9,10,10a-octahydrophenanthren-1-yl)methyl)-5H-pyrazolo[4,3-c]pyridine-7-carboxylate	[M+H]+	ion correlated with 1693; ion correlated with 1595; ion correlated with 1144	0.483	False	7.82	484.26001	C28H35N3O3	Diterpenoids	BJFMLQOTWLSHOA-WHWDJVTISA-N	O=C(OC)C1=CN(C=C2C(O)=NN=C21)CC3(C)CCCC4(C5=CC=C(C=C5CCC43)C(C)C)C	530	True	True	False		False	False	null	null	99.8	100	null	null	null	377.37	sample-0020-r002	484.26276:29547 485.26611:165323 486.26947:12689		4155.725390625	4155.725390625	87970	77013	147272	149281	118244	114935	133372	130821	112298	113648	139228	130272	143878	154438	87993	88856
1063	13.512	411.27759	methyl 4-((10R,13R)-3-hydroxy-10,13-dimethyl-2,3,4,7,8,9,10,11,12,13,14,15,16,17-tetradecahydro-1H-cyclopenta[a]phenanthren-17-yl)pentanoate	[M+Na]+	adduct linked to 897_[M+H]+	0.397	False	8.33	411.28	C25H40O3	Monohydroxy bile acids, alcohols and derivatives	IMNIZYXAQQBADI-JMYVHVBSSA-N	O=C(OC)CCC(C)C1CCC2C3CC=C4CC(O)CCC4(C)C3CCC12C	530	True	True	False		False	False	null	null	99.9	99.9	null	null	null	122.36	sample-0055-r001	411.27759:9479 412.28094:0 413.2843:0		540.1806640625	540.1806640625	540.1806640625	540.1806640625	540.1806640625	540.1806640625	540.1806640625	540.1806640625	540.1806640625	540.1806640625	540.1806640625	540.1806640625	540.1806640625	540.1806640625	540.1806640625	540.1806640625	540.1806640625	540.1806640625
140	4.214	225.16847	methyl jasmonate	[M+H]+		0.862	False	6.25	225.14999	C13H20O3	Jasmonic acids	GEWDNTWNSAZUDX-NNOMMRTBSA-N	O=C(OC)CC1CCC(=O)C1CC=CCC	530	True	True	False		False	False	null	null	93.4	100	null	null	null	17.56	sample-0045-r001	225.16847:16202 226.17182:0 227.17518:0		1258.31201171875	1258.31201171875	1258.31201171875	1258.31201171875	1258.31201171875	1258.31201171875	29176	35406	56676	79177	34527	36555	67511	71567	30090	34142	37295	41293
3943	7.6	817.47876	Momordicoside A	[M+H]+		0.655	False	6.32	817.48999	C42H72O15	Cucurbitacin glycosides	WBYJYPOPDKQBQJ-WVMSUIAMSA-N	OCC1OC(OCC2OC(OC3CCC4C(=CCC5C4(C)CCC6(C)C(CCC56C)C(C)C(O)C(O)C(O)C(O)(C)C)C3(C)C)C(O)C(O)C2O)C(O)C(O)C1O	530	True	True	False		False	False	null	null	97.5	100	null	null	null	173.83	sample-0003-r001	817.47876:10183 818.48211:0 819.48547:0		4320.090625	4320.090625	84467	64395	87287	78249	77483	74179	74599	78211	74948	74500	75661	75393	70318	72555	69174	60760
1138	15.666	423.1843	Mulberrin	[M+H]+		0.414	False	8.88	423.181	C25H26O6	8-prenylated flavones	UWQYBLOHTQWSQD-UHFFFAOYSA-N	O=C1C2=C(O)C=C(O)C(=C2OC(C=3C=CC(O)=CC3O)=C1CC=C(C)C)CC=C(C)C	530	True	True	False		False	False	null	null	99.8	99.8	null	null	null	169.31	sample-0040-r002	423.1843:22421 424.18765:7489 425.19101:0		3346.101953125	3346.101953125	52302	49195	87623	79405	70889	71207	58224	61653	73571	65274	88553	89458	56180	48855	3346.101953125	3346.101953125
1548	4.978	478.15082	N-((2S,3R,4R,5S,6R)-4,5-dihydroxy-6-(hydroxymethyl)-2-((2-methyl-4-oxo-3-phenyl-4H-chromen-7-yl)oxy)tetrahydro-2H-pyran-3-yl)acetamide	[M+2H]2+	similar chromatogram in higher mz_1620	0.81	False	5.21	478.14001	C24H25NO8	Isoflavonoid O-glycosides	NTSAVLDATFYUQZ-YFBZVTLSSA-N	O=C1C2=CC=C(OC3OC(CO)C(O)C(O)C3NC(=O)C)C=C2OC(=C1C=4C=CC=CC4)C	530	True	True	False		False	False	null	null	97.7	100	null	null	null	291.57	sample-0019-r001	478.15082:19303 479.15417:10258 480.15753:0		112656	1422.29736328125	156155	153390	20299	17475	151751	139069	143912	147670	14223	24363	132699	128915	155810	166158	139752	149512
3280	18.405	689.29327	N-((S)-1,2,3-trimethoxy-10-(((R)-4-(methylthio)-1-oxo-1-((1R,5S)-8-oxo-5,6-dihydro-1H-1,5-methanopyrido[1,2-a][1,5]diazocin-3(2H,4H,8H)-yl)butan-2-yl)amino)-9-oxo-5,6,7,9-tetrahydrobenzo[a]heptalen-7-yl)acetamide	[M+H]+		0.552	False	5.85	689.29999	C37H44N4O7S	Methionine and derivatives	PPDAUNOQRVBQMF-SALPIWOESA-N	O=C1C=C2C(=CC=C1NC(C(=O)N3CC4C5=CC=CC(=O)N5CC(C3)C4)CCSC)C6=C(OC)C(OC)=C(OC)C=C6CCC2NC(=O)C	530	True	True	False		False	False	null	null	99.1	99.2	null	null	null	164.83	sample-0052-r002	689.29327:16448 690.29662:8890 691.29998:0		514.81533203125	514.81533203125	60112	63505	5148	5190	5256	514.81533203125	25681	26358	17617	24393	514.81533203125	514.81533203125	34737	33810	28070	27780
3545	6.003	741.30725	N-((S)-10-(((S)-1-(4-(benzo[d][1,3]dioxol-5-ylmethyl)piperazin-1-yl)-4-(methylthio)-1-oxobutan-2-yl)amino)-1,2,3-trimethoxy-9-oxo-5,6,7,9-tetrahydrobenzo[a]heptalen-7-yl)acetamide	[M+H]+		0.724	False	5.88	741.28998	C38H46N4O8S	Methionine and derivatives	RHYJRVWWDRGDRZ-JDXGNMNLSA-N	O=C1C=C2C(=CC=C1NC(C(=O)N3CCN(CC4=CC=C5OCOC5=C4)CC3)CCSC)C6=C(OC)C(OC)=C(OC)C=C6CCC2NC(=O)C	530	True	True	False		False	False	null	null	94.2	100	null	null	null	236.94	sample-0009-r001	741.30725:21766 742.3106:11656 743.31396:0		1193.3330078125	1193.3330078125	109128	118955	131732	122009	93532	108572	136682	133920	252744	235076	114959	110832	70873	73238	85903	87485
2939	6.126	641.25275	N-(1-((2-amino-2-oxoethyl)amino)-4-methyl-1-oxopentan-2-yl)-1-(8-(6,7-dimethyl-4-oxo-4H-chromen-2-yl)-4H-benzo[d][1,3]dioxine-6-carbonyl)pyrrolidine-2-carboxamide	[M+H]+		0.759	False	5.84	641.25	C33H38N4O8	Oligopeptides	CFKSVMVGALEHAP-UHFFFAOYSA-N	O=C1C=C(OC=2C=C(C(=CC12)C)C)C=3C=C(C=C4C3OCOC4)C(=O)N5CCCC5C(=O)NC(C(=O)NCC(=O)N)CC(C)C	530	True	True	False		False	False	null	null	99.8	100	null	null	null	231.93	sample-0040-r002	641.25275:23349 642.2561:10668 643.25946:0		98873	1319.2	68310	68376	149340	143882	77194	71921	74872	76169	171019	173018	71960	76967	67246	60895	64255	55483
1056	17.449	410.25955	N-(2-(((1S,9aR)-octahydro-1H-quinolizin-1-yl)methyl)-3-oxo-1,2,3,4-tetrahydrobenzo[4,5]imidazo[1,2-a]pyrazin-8-yl)propionamide	[M+H]+		0.759	False	4.79	410.26001	C23H31N5O2	Quinolizines	NVXMWPFVIMTPPT-QFBILLFUSA-N	O=C(NC=1C=CC2=C(N=C3N2CC(=O)N(C3)CC4CCCN5CCCCC54)C1)CC	530	True	True	False		False	False	null	null	100	99.2	null	null	null	431.8	sample-0009-r001	410.25955:36339 411.2629:14270 412.26626:0		175087	4954.469140625	127292	121747	133778	129624	133957	130061	162520	166582	209765	218069	169848	175209	85093	80558	137393	142815
1099	6.57	417.26724	N-(3-(dimethylamino)propyl)-2-((3,4,8,8-tetramethyl-2-oxo-2,8,9,10-tetrahydropyrano[2,3-f]chromen-5-yl)oxy)acetamide	[M+2H]2+	ion correlated with 1083	0.776	False	6.34	417.23999	C23H32N2O5	Angular pyranocoumarins	SYJCVRHCBPLGHM-UHFFFAOYSA-N	O=C1OC2=C(C(OCC(=O)NCCCN(C)C)=CC=3OC(C)(C)CCC32)C(=C1C)C	530	True	True	False		False	False	null	null	86.2	100	null	null	null	261.27	sample-0004-r002	417.26724:19695 418.27059:0 419.27395:0		2460.2318359375	2460.2318359375	62868	55534	108284	113074	84938	83199	85259	86002	82128	89425	88446	94677	85830	95940	54211	57278
667	3.279	347.14023	N-(3,4-dimethoxyphenethyl)-1H-indole-3-carboxamide	[M+H]+		0.931	False	5.51	347.14001	C19H20N2O3	Dimethoxybenzenes	ODKYLYWWBHXMRV-UHFFFAOYSA-N	O=C(NCCC1=CC=C(OC)C(OC)=C1)C2=CNC=3C=CC=CC32	530	True	True	False		False	False	null	null	100	100	null	null	null	87.91	sample-0007-r001	347.14023:7884 348.14358:0 349.14694:0		537.536474609375	537.536474609375	31137	19480	5375	10291	32918	28001	47121	37943	12259	17766	46365	39328	20883	21606	17021	5862
824	21.794	376.30139	N-(3-Methoxybenzyl)palmitamide	[M+H]+	similar chromatogram in higher mz_830	0.155	False	8.47	376.32001	C24H41NO2	Anisoles	FIQGQTITXPTKIY-UHFFFAOYSA-N	O=C(NCC=1C=CC=C(OC)C1)CCCCCCCCCCCCCCC	530	True	True	False		False	False	null	null	93.3	99.1	null	null	null	106.77	sample-0003-r001	376.30139:9257 377.30474:77930 378.3081:21871		501.12275390625	501.12275390625	32145	22006	49444	48574	40623	26412	19760	24852	11120	11644	501.12275390625	501.12275390625	10370	5190	501.12275390625	501.12275390625
812	17.586	374.32941	N-Benzylstearamide	[M+H]+		0.379	False	8.61	374.34	C25H43NO	N-acyl amines	IXODJGLAVBPVSW-UHFFFAOYSA-N	O=C(NCC=1C=CC=CC1)CCCCCCCCCCCCCCCCC	530	True	True	False		False	False	null	null	97.8	99.6	null	null	null	58.14	sample-0023-r001	374.32941:8095 375.33276:0 376.33612:0		536.82919921875	536.82919921875	20778	26722	13019	12281	11622	11511	6446	6324	19435	19101	5598	536.82919921875	5610	5368	5426	10919
212	8.762	251.1366	N-Caffeoylputrescine, (E)-	[M+H]+		0.879	False	2.55	251.14	C13H18N2O3	Hydroxycinnamic acids and derivatives	KTZNZCYTXQYEHT-GQCTYLIASA-N	O=C(C=CC1=CC=C(O)C(O)=C1)NCCCCN	530	True	True	False		False	False	null	null	99.8	99.8	null	null	null	349.94	sample-0046-r002	251.1366:33680 252.13995:0 253.14331:0		1803.76171875	1803.76171875	129856	123754	61353	75168	98535	96387	93992	97763	82598	80873	42143	24165	90773	104120	107899	106386
1194	11.56	429.30957	Neoruscogenin	[M+H]+		0.741	False	7.03	429.29999	C27H40O4	Triterpenoids	ALTRINCJVPIQNK-UHFFFAOYSA-N	OC1CC2=CCC3C(CCC4(C)C3CC5OC6(OCC(=C)CC6)C(C)C54)C2(C)C(O)C1	530	True	True	False		False	False	null	null	98.2	99.9	null	null	null	199.52	sample-0051-r001	429.30957:18213 430.31292:0 431.31628:0		6012.8109375	6012.8109375	63681	60128	81495	85011	70235	70843	74613	79925	74676	72367	71397	69511	72518	63547	130407	128553
466	10.892	311.18546	N-Methylnuciferine	[M+H]+		0.655	False	5.46	311.189	C20H24NO2+	Aporphines	NJSAZXBJMATEKS-MRXNPFEDSA-N	O(C=1C=C2C3=C(C1OC)C4=CC=CC=C4CC3[N+](C)(C)CC2)C	530	True	True	False		False	False	null	null	99.7	99.9	null	null	null	150.47	sample-0033-r001	311.18546:34937 312.18881:8197 313.19217:0		3074.702734375	3074.702734375	66971	70554	57955	62015	172317	167473	181771	186475	30747	34201	181950	188762	183408	184791	106280	104831
1044	4.536	409.13724	Nodakenin	[M+H]+		0.793	False	4.78	409.14999	C20H24O9	Psoralens	HXCGUCZXPFBNRD-DNLMCPORSA-N	O=C1OC=2C=C3OC(CC3=CC2C=C1)C(OC4OC(CO)C(O)C(O)C4O)(C)C	530	True	True	False		False	False	null	null	96.8	100	null	null	null	1704.08	sample-0004-r002	409.13724:216698 410.14059:52508 411.14395:11056		126114	166645	1547835	1478412	1993536	1477984	1211875	1181179	1296970	1246705	977792	986794	1216166	1214889	1397968	1477288	1136050	1113522
4305	19.153	933.5592	Notoginsenoside R1	[M+H]+	ion correlated with 4306	0.586	False	5.9	933.53998	C47H80O18	Triterpene saponins	LLPWNQMSUYAGQI-OOSPGMBYSA-N	OCC1OC(OC2CC3(C)C(CC(O)C4C(CCC43C)C(OC5OC(CO)C(O)C(O)C5O)(C)CCC=C(C)C)C6(C)CCC(O)C(C)(C)C26)C(OC7OCC(O)C(O)C7O)C(O)C1O	530	True	True	False		False	False	null	null	92.9	99.1	null	null	null	329.85	sample-0023-r001	933.5592:22053 934.56255:13573 935.56591:0		5296.962890625	5296.962890625	52970	76815	62175	82100	121507	132185	110502	127865	121222	127487	156878	165144	129124	128783	118235	120784
63	14.411	173.15016	Octyl acetate	[M+H]+		0.845	False	6.84	173.14999	C10H20O2	Fatty alcohol esters	YLYBTZIQSIBWLI-UHFFFAOYSA-N	O=C(OCCCCCCCC)C	530	True	True	False		False	False	null	null	100	99.7	null	null	null	55.87	sample-0040-r002	173.15016:5300 174.15351:0 175.15687:0		499.93134765625	499.93134765625	499.93134765625	11332	11797	19106	18045	20712	25813	15092	17653	5442	10647	23099	10785	21847	5029	11388
340	5.021	283.13809	Octyl gallate	[M+H]+		0.672	False	7.05	283.14999	C15H22O5	Galloyl esters	NRPKURNSADTHLJ-UHFFFAOYSA-N	O=C(OCCCCCCCC)C1=CC(O)=C(O)C(O)=C1	530	True	True	False		False	False	null	null	97.2	100	null	null	null	148.44	sample-0056-r002	283.13809:13828 284.14144:0 285.1448:0		517.5095703125	517.5095703125	37057	38181	517.5095703125	517.5095703125	517.5095703125	517.5095703125	517.5095703125	517.5095703125	5429	517.5095703125	517.5095703125	517.5095703125	16468	517.5095703125	16624	16593
2403	15.456	577.32062	Oleandrin	[M+H]+		0.672	False	7.16	577.33002	C32H48O9	Cardenolide glycosides and derivatives	JLPDBLFIVFSOCC-XYXFTTADSA-N	O=C1OCC(=C1)C2C(OC(=O)C)CC3(O)C4CCC5CC(OC6OC(C)C(O)C(OC)C6)CCC5(C)C4CCC23C	530	True	True	False		False	False	null	null	98.2	99.7	null	null	null	168.23	sample-0040-r002	577.32062:25344 578.32397:10909 579.32733:0		619.709130859375	619.709130859375	34735	42361	102337	104973	150498	150646	141102	141162	56551	51261	187353	192037	107321	111379	78466	83315
2504	7.981	589.38647	O-Tigloylgymnemagenin, 21-	[M+H]+		0.517	False	8.76	589.40997	C35H56O7	Triterpenoids	ZVFCKHLBNXUAAD-DQGOMBRUSA-N	O=C(OC1C(O)C2(CO)C(O)CC3(C(=CCC4C5(C)CCC(O)C(C)(CO)C5CCC43C)C2CC1(C)C)C)C(=CC)C	530	True	True	False		False	False	null	null	89.5	100	null	null	null	97.4	sample-0019-r001	589.38647:7834 590.38982:24863 591.39318:0		518.447021484375	518.447021484375	11128	5438	38845	31711	22494	25106	33331	36814	11855	11899	28177	28845	37735	30959	10974	518.447021484375
179	14.183	241.21661	oxacyclohexadecan-2-one	[M+H-H2O]+	adduct linked to 235_[M+H]+	0.845	False	7.77	241.22	C15H28O2	Macrolides and analogues	FKUPPRZPSYCDRS-UHFFFAOYSA-N	O=C1OCCCCCCCCCCCCCC1	530	True	True	False		False	False	null	null	99.8	99.8	null	null	null	101.47	sample-0008-r002	241.21661:9934 242.21996:0 243.22332:52597		512.52998046875	512.52998046875	16983	10716	23092	10737	65188	82999	68599	65736	512.52998046875	512.52998046875	55590	48489	59502	59954	32161	23522
2187	17.169	551.37561	pachymic acid	[M+2H]2+		0.845	False	8.11	551.37	C33H52O5	Triterpenoids	VDYCLYGKCGVBHN-FBVYQCEESA-N	O=C(OC1CCC2(C3=C(CCC2C1(C)C)C4(C)CC(O)C(C(C(=O)O)CCC(=C)C(C)C)C4(C)CC3)C)C	530	True	True	False		False	False	null	null	99.4	99.6	null	null	null	286.12	sample-0009-r001	551.37561:21558 552.37896:7024 553.38232:0		197763	172334	73274	75711	110777	115707	90982	96408	113267	119251	146107	146423	117316	118913	85851	81493	97895	93482
1722	19.044	499.38336	panaxatriol	[M+2H]2+		0.879	False	7.59	499.38	C30H52O4	Triterpenoids	QFJUYMMIBFBOJY-UXZRXANASA-N	OC1CC2C3(C)CCC(O)C(C)(C)C3C(O)CC2(C)C4(C)CCC(C14)C5(OC(C)(C)CCC5)C	530	True	True	False		False	False	null	null	99.8	99.3	null	null	null	335.58	sample-0056-r002	499.38336:46020 500.38671:13222 501.39007:0		265631	9191.97734375	241170	249433	122497	125560	104079	105539	104793	107695	246002	245103	116850	129020	260629	257537	92038	91920
242	11.95	261.16803	Panaxydiol	[M+H]+		0.966	False	7.75	261.17999	C17H24O2	Long-chain fatty alcohols	DSVMWGREWREVQQ-ODQHEUEKSA-N	OC(C#CC#CC=CC(O)CCCCCCC)C=C	530	True	True	False		False	False	null	null	97.2	99.9	null	null	null	507.46	sample-0047-r001	261.16803:63380 262.17138:12668 263.17474:0		4343.12109375	73254	162319	156861	103372	106750	257245	256158	261366	270722	43431	46681	129596	113976	346302	345063	188427	195518
135	17.558	223.18935	Patchouli alcohol	[M+H]+	similar chromatogram in higher mz_501	0.966	False	7.91	223.2	C15H26O	Tertiary alcohols	GGHMUJBZYLPWFD-RKEKIRQTSA-N	OC12CCC(C)C3CC(CCC31C)C2(C)C	530	True	True	False		False	False	null	null	97.8	99.5	null	null	null	215.23	sample-0011-r001	223.18935:21960 224.1927:0 225.19606:0		1369.49990234375	1369.49990234375	40299	21188	77380	74652	84567	78092	91972	78261	53585	51324	149183	136262	63237	72871	57809	54548
820	18.955	375.37289	pentacosane	[M+H]+	adduct linked to 964_[M+Na]+; similar chromatogram in higher mz_922	0.793	False	9.28	375.39999	C25H52	Alkanes	YKNWIILGEFFOPE-UHFFFAOYSA-N	CCCCCCCCCCCCCCCCCCCCCCCCC	530	True	True	False		False	False	null	null	86.3	99.5	null	null	null	349.45	sample-0052-r002	375.37289:24770 376.37624:8397 377.3796:0		6717.7828125	169976	90339	93184	99316	101595	84083	93250	102404	95629	67178	70600	86827	79748	85965	93448	122791	124702
864	21.916	383.39291	pentacosanoic acid	[M+H]+		0.69	False	9.57	383.39001	C25H50O2	Very long-chain fatty acids	MWMPEAHGUXCSMY-UHFFFAOYSA-N	O=C(O)CCCCCCCCCCCCCCCCCCCCCCCC	530	True	True	False		False	False	null	null	99.8	99.2	null	null	null	306.81	sample-0018-r002	383.39291:17855 384.39626:7652 385.39962:0		5380.7875	5380.7875	53808	68778	74038	80534	95685	85934	98776	103565	103035	106662	102261	102074	88061	103153	89152	98414
185	17.557	243.23195	pentadecanoic acid	[M+H]+	ion correlated with 3108; similar chromatogram in higher mz_3281; similar chromatogram in higher mz_3325	0.966	False	9.06	243.23	C15H30O2	Long-chain fatty acids	WQEPLUUGTLDZJY-UHFFFAOYSA-N	O=C(O)CCCCCCCCCCCCCC	530	True	True	False		False	False	null	null	99.9	99.6	null	null	null	456.21	sample-0012-r002	243.23195:45878 244.2353:11774 245.23866:0		4447.4671875	4447.4671875	94895	64335	146061	164794	180330	175316	187114	194010	124289	114430	308502	327968	155602	168260	138281	129892
912	7.083	391.23322	Periplogenin	[M+H]+	ion correlated with 2655	0.621	False	6.71	391.23999	C23H34O5	Cardenolides and derivatives	QJPCKAJTLHDNCS-FBAXFMHRSA-N	O=C1OCC(=C1)C2CCC3(O)C4CCC5(O)CC(O)CCC5(C)C4CCC23C	530	True	True	False		False	False	null	null	99.1	100	null	null	null	229.62	sample-0003-r001	391.23322:29969 392.23657:0 393.23993:0		5364.4125	5364.4125	122142	130244	244911	227398	181466	180014	191496	198792	156508	150184	215479	204211	226576	217608	134784	140004
2013	15.273	533.33698	Phytolaccagenin	[M+H]+	ion correlated with 2404; ion correlated with 2399; ion correlated with 2292; ion correlated with 2155; ion correlated with 3910; ion correlated with 1866; ion correlated with 1740; ion correlated with 3457	0.759	False	8.55	533.34003	C31H48O7	Triterpenoids	CYJWWQALTIKOAG-FLORRLIPSA-N	O=C(O)C12CCC(C(=O)OC)(C)CC2C3=CCC4C5(C)CC(O)C(O)C(C)(CO)C5CCC4(C)C3(C)CC1	530	True	True	False		False	False	null	null	99.8	99.8	null	null	null	558.25	sample-0010-r002	533.33698:43059 534.34033:0 535.34369:10736		6605.60546875	6605.60546875	129327	147863	256145	238275	193666	198893	225247	240954	259892	267871	224103	223954	214558	213605	157564	153157
3787	12.649	785.37738	Picfeltarraenin IA	[M+H]+	ion correlated with 1407	0.759	False	6.6	785.40002	C41H62O13	Cucurbitacin glycosides	WPXIIGGPWPYUSJ-ZRJNTGDHSA-N	O=C1C=C(OC1(C)C2C(O)CC3(C)C4CC=C5C(CCC(OC6OCC(O)C(O)C6OC7OC(C)C(O)C(O)C7O)C5(C)C)C4(C(=O)CC23C)C)C(C)C	530	True	True	False		False	False	null	null	90.3	99.8	null	null	null	1098.74	sample-0004-r002	785.37738:89832 786.38073:56686 787.38409:22133		2754.224609375	2754.224609375	280303	272144	513622	515711	346165	348292	387929	392264	442590	422707	272753	276504	440095	442005	180711	183738
885	18.279	387.2085	Pinoresinol dimethyl ether	[M+H]+		0.81	False	5.93	387.181	C22H26O6	Furanoid lignans	PEUUVVGQIVMSAW-UHFFFAOYSA-N	O(C1=CC=C(C=C1OC)C2OCC3C(OCC23)C4=CC=C(OC)C(OC)=C4)C	530	True	True	False		False	False	null	null	86	99.2	null	null	null	136.68	sample-0018-r002	387.2085:10335 388.21185:0 389.21521:0		1879.4666015625	1879.4666015625	25843	24891	42280	46339	47200	48238	49784	46464	27088	25923	64482	59323	39750	46048	38798	38069
2110	21.534	543.34241	Platycodigenin	[M+H]+		0.81	False	8.31	543.33002	C30H48O7	Triterpenoids	APTNOIWSCDBIAS-PCHRGASXSA-N	O=C(O)C12CCC(C)(C)CC2C3=CCC4C5(C)CC(O)C(O)C(CO)(CO)C5CCC4(C)C3(C)CC1O	530	True	True	False		False	False	null	null	97	99.1	null	null	null	161.88	sample-0017-r001	543.34241:12419 544.34576:0 545.34912:0		1181.0697265625	1181.0697265625	69329	68871	11811	17230	79186	90704	86461	77422	98536	97810	23141	23359	50028	62178	89230	88516
2404	15.223	577.36407	Polyphyllin A	[M+H]+	ion correlated with 2640; ion correlated with 2638; ion correlated with 2530; ion correlated with 2527; ion correlated with 2399; ion correlated with 2292; ion correlated with 2155; ion correlated with 3910; ion correlated with 2013	0.672	False	6.76	577.37	C33H52O8	Steroidal saponins	WXMARHKAXWRNDM-GAMIEDRGSA-N	OCC1OC(OC2CC3=CCC4C(CCC5(C)C4CC6OC7(OCC(C)CC7)C(C)C65)C3(C)CC2)C(O)C(O)C1O	530	True	True	False		False	False	null	null	99.3	99.6	null	null	null	463.95	sample-0010-r002	577.36407:44282 578.36742:0 579.37078:11836		6429.907421875	6429.907421875	152159	141327	249097	240539	202812	196223	238307	231492	271746	277339	220727	223916	217900	220844	135150	142275
1719	15.575	499.34344	Poricoic acid A	[M+H]2+	adduct linked to 4420_[M+H-H2O]+	0.638	False	8.31	499.34	C31H46O5	Triterpenoids	KVAQLXUMUVEKGR-SMFZDKLCSA-N	O=C(O)CCC1(C2=CCC3(C)C(C(O)CC3(C2=CCC1C(=C)C)C)C(C(=O)O)CCC(=C)C(C)C)C	530	True	True	False		False	False	null	null	99.8	99.7	null	null	null	101.68	sample-0010-r002	499.34344:9609 500.34679:0 501.35015:0		519.0154296875	519.0154296875	28299	19538	32013	32158	24983	22130	35841	43473	50099	54726	38904	34701	19204	19654	21364	26032
490	14.872	315.21808	progesterone	[M+Na]+	adduct linked to 386_[M+H]+	0.966	False	7.65	315.23001	C21H30O2	Gluco/mineralocorticoids, progestogins and derivatives	RJKFOVLPORLFTN-LEKSSAKUSA-N	O=C1C=C2CCC3C(CCC4(C)C(C(=O)C)CCC34)C2(C)CC1	530	True	True	False		False	False	null	null	97.2	99.7	null	null	null	7779.27	sample-0050-r002	315.21808:636412 316.22143:178966 317.22479:21278		700722	486866	1639666	1566349	1565324	1509623	2732906	2701430	3274084	3284308	1211999	1223449	3890086	3893778	3140636	3166070	2150621	2073537
3453	13.122	723.42761	Prosapogenin A	[M+H]+	adduct linked to 3557_[M+Na]+	0.776	False	6.65	723.42999	C39H62O12	Steroidal saponins	HDXIQHTUNGFJIC-FOAHKCLGSA-N	OCC1OC(OC2CC3=CCC4C(CCC5(C)C4CC6OC7(OCC(C)CC7)C(C)C65)C3(C)CC2)C(OC8OC(C)C(O)C(O)C8O)C(O)C1O	530	True	True	False		False	False	null	null	99.9	99.8	null	null	null	278.54	sample-0045-r001	723.42761:31587 724.43096:15967 725.43432:5204		129076	88359	134344	114369	31767	32008	34208	33273	38828	38808	77380	77173	13075	5570	41269	36392	50585	43947
1587	17.836	483.39737	protopanaxadiol	[M+H]+	adduct linked to 1773_[M+Na]+	0.845	False	8.2	483.38	C30H52O3	Triterpenoids	PYXFVCFISTUSOO-DUQNUXOISA-N	OC1CC2C3(C)CCC(O)C(C)(C)C3CCC2(C)C4(C)CCC(C14)C(O)(C)CCC=C(C)C	530	True	True	False		False	False	null	null	94.1	99.5	null	null	null	154.63	sample-0051-r001	483.39737:41651 484.40072:21656 485.40408:0		222782	4259	195831	189122	369849	580000	497010	464721	534956	472493	196474	189651	521919	524920	192716	196303	624482	615909
1058	7.754	411.17917	quassin	[M+H]+	similar chromatogram in higher mz_2119; similar chromatogram in higher mz_2141; similar chromatogram in higher mz_2122; similar chromatogram in higher mz_2071; similar chromatogram in higher mz_2154; similar chromatogram in higher mz_3901; similar chromatogram in higher mz_2157	0.5	False	6.4	411.17999	C22H28O6	Quassinoids	IOSXSVZRTUWBHC-DJFCUZIKSA-N	O=C1OC2CC3C(C=C(OC)C(=O)C3(C)C4C(=O)C(OC)=C(C)C(C1)C24C)C	530	True	True	False		False	False	null	null	100	100	null	null	null	122.94	sample-0056-r002	411.17917:20634 412.18252:5458 413.18588:0		1168.7322265625	1168.7322265625	17273	18180	26936	26348	17809	11687	27216	15411	45756	50599	29629	28752	16594	17184	20767	25035
3811	1.141	789.18024	Quercetin 3-O-beta-D-glucose-7-O-beta-D-gentiobioside	[M+H]+		0.724	False	3.23	789.21002	C33H40O22	Flavonoid-7-O-glycosides	VUTMUSRYWYUQIK-CXOWPDMPSA-N	O=C1C(OC2OC(CO)C(O)C(O)C2O)=C(OC3=CC(OC4OC(COC5OC(CO)C(O)C(O)C5O)C(O)C(O)C4O)=CC(O)=C13)C=6C=CC(O)=C(O)C6	530	True	True	False		False	False	null	null	83.7	100	null	null	null	160.29	sample-0003-r001	789.18024:13216 790.18359:0 791.18695:0		541.08583984375	541.08583984375	69332	69148	70149	69374	53387	53927	25125	27765	41932	44080	20538	23514	55341	57189	34373	40315
2799	18.781	623.28253	Ranaconitine	[M+H]+	similar chromatogram in higher mz_3361	0.638	False	4.72	623.28998	C32H44N2O9	Lappaconitine-type diterpenoid alkaloids	XTSVKUJYTUPYRJ-UHFFFAOYSA-N	O=C(OC12CN(CC)C3C4(O)CC1C3(C(OC)CC2)C5CC6C(OC)CC4(O)C5(O)C6OC)C=7C=CC=CC7NC(=O)C	530	True	True	False		False	False	null	null	98.9	99	null	null	null	201.22	sample-0012-r002	623.28253:26029 624.28588:13366 625.28924:0		1728.5900390625	1728.5900390625	19658	18704	17286	17964	80588	87946	80589	80292	25428	21682	143320	149914	33748	41797	41894	41340
1212	18.577	431.34027	ruscogenin	[M+H]+		0.828	False	7.31	431.32001	C27H42O4	Triterpenoids	QMQIQBOGXYYATH-IDABPMKMSA-N	OC1CC2=CCC3C(CCC4(C)C3CC5OC6(OCC(C)CC6)C(C)C54)C2(C)C(O)C1	530	True	True	False		False	False	null	null	92.1	99.4	null	null	null	307.99	sample-0018-r002	431.34027:25632 432.34362:8089 433.34698:0		4447.936328125	4447.936328125	97298	61287	347522	214757	157146	145115	268095	168284	108189	93695	199644	208503	63274	69187	335068	195940
2335	16.673	568.35999	S-((3S,10R,13R)-10,13-dimethyl-17-octyl-2,3,4,7,8,9,10,11,12,13,14,15,16,17-tetradecahydro-1H-cyclopenta[a]phenanthren-3-yl) O-(4-nitrophenyl) carbonothioate	[M+H]+	ion correlated with 2547; ion correlated with 2452; ion correlated with 2413; ion correlated with 2305; ion correlated with 2304; ion correlated with 2309; ion correlated with 2195	0.741	False	7.76	568.34003	C34H49NO4S	Androstane steroids	DFUXHMHWOWANRY-ZNBDOVCMSA-N	O=C(OC1=CC=C(C=C1)[N+](=O)[O-])SC2CC3=CCC4C(CCC5(C)C(CCCCCCCC)CCC45)C3(C)CC2	530	True	True	False		False	False	null	null	92.3	99.6	null	null	null	473.56	sample-0009-r001	568.35999:45060 569.36334:34490 570.3667:9443		177402	8081.35234375	164127	152835	283059	276255	224429	213391	270918	258342	308009	300653	264985	262276	252290	242916	168075	159979
4013	21.148	835.48956	Saikosaponin B4	[M+H]+	ion correlated with 4014	0.586	False	6.66	835.47998	C43H72O14	Triterpene saponins	GLQYFMRUYWFXGT-MKTVBSHQSA-N	OCC1OC(OC2C(O)C(OC(C)C2O)OC3CCC4(C)C(CCC5(C)C4C(OC)C=C6C7CC(C)(C)CCC7(CO)C(O)CC65C)C3(C)CO)C(O)C(O)C1O	530	True	True	False		False	False	null	null	98.2	99	null	null	null	222.82	sample-0054-r002	835.48956:13103 836.49291:6627 837.49627:0		3420.99375	3420.99375	34210	44760	42150	56923	56268	71944	63657	59659	84609	74179	52392	62720	75214	79492	75579	71664
3673	14.901	765.48926	Saikosaponin E	[M+H]+		0.741	False	6.82	765.47998	C42H68O12	Triterpene saponins	KQGDHYQRJRGMDG-UHFFFAOYSA-N	OCC1OC(OC2C(O)C(OC(C)C2O)OC3CCC4(C)C5C=CC67OCC8(CCC(C)(C)CC68)C(O)CC7(C)C5(C)CCC4C3(C)C)C(O)C(O)C1O	530	True	True	False		False	False	null	null	98.3	99.7	null	null	null	389.46	sample-0036-r002	765.48926:56319 766.49261:28891 767.49597:8986		185228	365870	673567	683513	89110	80896	129381	121935	99236	97461	184780	167733	55604	51621	203208	205085	279094	275687
2257	5.954	559.21002	Schisanwilsonin H	[M+H]+		0.707	False	7.25	559.19397	C30H32O9	Hydrolyzable tannins	UFCGDBKFOKKVAC-VLPWJMHXSA-N	O=C(OC1C=2C=C(OC)C(OC)=C(OC)C2C3=C(OC)C=4OCOC4C=C3CC(C)C1(O)C)C=5C=CC=CC5	530	True	True	False		False	False	null	null	95	100	null	null	null	172.3	sample-0050-r002	559.21002:14852 560.21337:0 561.21673:0		534.960205078125	534.960205078125	36191	30272	51434	53676	71673	60107	76423	73075	85397	86546	77733	75182	35528	36851	28393	33962
4066	5.767	849.23846	Sennoside C	[M+2H]2+		0.345	False	4.04	849.21997	C42H40O19	Anthracenecarboxylic acids	ZFWOUNNKSHIAFK-RDAFFBQNSA-N	O=C(O)C1=CC(O)=C2C(=O)C=3C(OC4OC(CO)C(O)C(O)C4O)=CC=CC3C(C2=C1)C5C=6C=CC=C(OC7OC(CO)C(O)C(O)C7O)C6C(=O)C8=C(O)C=C(C=C85)CO	530	True	True	False		False	False	null	null	93.4	100	null	null	null	80.91	sample-0027-r001	849.23846:8049 850.24181:0 851.24517:0		510.09296875	510.09296875	12405	22745	21991	28083	510.09296875	510.09296875	510.09296875	510.09296875	79192	87934	510.09296875	510.09296875	510.09296875	510.09296875	16777	10954
588	9.552	333.12885	Sinapine	[M+H]+		0.966	False	4	333.14999	C16H24NO5+	Coumaric acids and derivatives	HUJXHFRXWWGYQH-UHFFFAOYSA-O	O=C(OCC[N+](C)(C)C)C=CC1=CC(OC)=C(O)C(OC)=C1	530	True	True	False		False	False	null	null	91.4	99.8	null	null	null	155.6	sample-0001-r001	333.12885:231146 334.1322:43307 335.13556:12627		1903309	1211602	4731240	4187418	10188553	9922239	15084570	4485608	4583912	3921705	14494761	10290522	4029115	3880301	10818419	6610345	4550923	7603355
1742	7.49	502.31424	sodium (2R)-2-((2R,5S,6R)-6-((3E,5E)-6-((3aR,4S,7aS)-4-(1H-pyrrole-2-carbonyl)-2,3,3a,4,5,7a-hexahydro-1H-inden-5-yl)hexa-3,5-dien-3-yl)-5-methyltetrahydro-2H-pyran-2-yl)butanoate	[M+H]+	ion correlated with 1349; ion correlated with 1267	0.621	False	null	502.29001	C30H40NNaO4	Aryl alkyl ketones	BPPSGNVGAIGXQI-AREVZEEPSA-M	[Na+].O=C([O-])C(CC)C1OC(C(=CC=CC2C=CC3CCCC3C2C(=O)C4=CC=CN4)CC)C(C)CC1	530	True	True	False		False	False	null	null	88.9	null	null	null	null	202.74	sample-0004-r002	502.31424:15201 503.31759:0 504.32095:7267		527.85595703125	527.85595703125	47542	48364	89052	93665	68477	65730	82185	78997	57344	54801	92915	88096	93987	94248	57494	53501
3302	17.768	693.40979	sodium (2S,3R,4S)-4-((2S,7S,8R,9S)-2-((2S,2'R,3'S,5R,5'R)-2-ethyl-5'-((2S,3S,5R,6R)-6-hydroxy-6-(hydroxymethyl)-3,5-dimethyltetrahydro-2H-pyran-2-yl)-3'-methyloctahydro-[2,2'-bifuran]-5-yl)-9-hydroxy- 2,8-dimethyl-1,6-dioxaspiro[4.5]decan-7-yl)-3-methoxy-2 -methylpentanoate	[M+H]+		0.776	False	null	693.41998	C36H61NaO11	Ketals	XOIQMTLWECTKJL-BEMBKCOJSA-M	[Na+].O=C([O-])C(C)C(OC)C(C)C1OC2(OC(C)(CC2)C3OC(CC)(CC3)C4OC(CC4C)C5OC(O)(CO)C(C)CC5C)CC(O)C1C	530	True	True	False		False	False	null	null	97.9	null	null	null	null	160.9	sample-0010-r002	693.40979:13104 694.41314:5827 695.4165:0		142689	168187	41372	41016	39019	43063	60219	50986	67721	61665	83544	95019	56574	59671	49526	47033	55345	56059
3343	15.527	700.48206	Soy bean phospholipid	[M+H]+		0.414	False	9.48	700.48999	C36H72NO8P	Phosphatidylcholines	CITHEXJVPOWHKC-UUWRZZSWSA-N	O=C(OCC(OC(=O)CCCCCCCCCCCCC)COP(=O)([O-])OCC[N+](C)(C)C)CCCCCCCCCCCCC	530	True	True	False		False	False	null	null	98.7	99.8	null	null	null	214.18	sample-0011-r001	700.48206:23589 701.48541:15235 702.48877:0		473.26826171875	330606	10910	15753	27055	28135	56280	60119	42308	50765	473.26826171875	473.26826171875	141809	139981	44073	46048	37080	30510
3786	6.636	785.20557	Spinosin B	[M+H]+		0.828	False	4.52	785.22998	C38H40O18	Flavonoid C-glycosides	WZAXZHIVHPRTIU-IHIXZLSHSA-N	O=C(OCC1OC(OC2C(O)C(O)C(OC2C3=C(O)C=4C(=O)C=C(OC4C=C3OC)C=5C=CC(O)=CC5)CO)C(O)C(O)C1O)C=CC6=CC=C(O)C(OC)=C6	530	True	True	False		False	False	null	null	88.8	100	null	null	null	210.08	sample-0050-r002	785.20557:12211 786.20892:9096 787.21228:0		4444.197265625	4444.197265625	68932	68684	56149	53602	58401	57637	62638	65330	67162	68837	62736	65049	61069	53434	55232	64149
515	16.176	319.24838	steviol	[M+H]+	adduct linked to 640_[M+Na]+	0.948	False	7.69	319.23001	C20H30O3	Kaurane diterpenoids	QFVOYBUQQBFCRH-VQSWZGCSSA-N	O=C(O)C1(C)CCCC2(C)C1CCC34CC(=C)C(O)(CCC32)C4	530	True	True	False		False	False	null	null	93.5	99.6	null	null	null	207.61	sample-0006-r002	319.24838:12561 320.25173:6207 321.25509:0		4456.25390625	4456.25390625	85325	89009	68955	77866	81175	93161	81247	74464	72170	83496	69623	81918	76956	84306	67394	69882
2388	16.421	575.44501	Stigmasterol glucoside	[M+H]+		0.638	False	7.73	575.42999	C35H58O6	Stigmastanes and derivatives	VWDLOXMZIGUBKM-AUGXRQBFSA-N	OCC1OC(OC2CC3=CCC4C(CCC5(C)C(CCC45)C(C=CC(CC)C(C)C)C)C3(C)CC2)C(O)C(O)C1O	530	True	True	False		False	False	null	null	95.6	99.6	null	null	null	206.01	sample-0019-r001	575.44501:11448 576.44836:0 577.45172:0		5128.1078125	5128.1078125	63026	61050	66912	64045	61711	70814	74758	69290	67211	65983	61224	66836	68340	70177	70548	64939
846	1.159	381.10587	Sweroside	[M+H]+		0.776	False	3.61	381.10999	C16H22O9	O-glycosyl compounds	VSJGJMKGNMDJCI-ZASXJUAOSA-N	O=C1OCCC2C1=COC(OC3OC(CO)C(O)C(O)C3O)C2C=C	530	True	True	False		False	False	null	null	99.7	100	null	null	null	8125	sample-0010-r002	381.10587:782368 382.10922:136782 383.11258:96124		184579.5	184579.5	2876709	2931610	3067520	2989468	2809724	2791978	2231160	2305820	6164540	6146220	2266821	2278550	2737510	2720064	2430973	2498648
611	18.277	337.19189	tabersonine	[M+H]+		0.776	False	5.43	337.19	C21H24N2O2	Plumeran-type alkaloids	FNGGIPWAZSFKCN-HBMCJLEFSA-N	O=C(OC)C1=C2NC=3C=CC=CC3C24CCN5CC=CC(C1)(CC)C54	530	True	True	False		False	False	null	null	99.9	99.2	null	null	null	144.97	sample-0012-r002	337.19189:16896 338.19524:6114 339.1986:8399		580.314306640625	580.314306640625	29308	28783	62361	62573	66730	66837	68316	71991	32628	34494	97135	99998	52391	49111	47939	30696
788	13.046	369.37292	tetracosanoic acid	[M+H]+	adduct linked to 919_[M+Na]+	0.81	False	9.53	369.37	C24H48O2	Very long-chain fatty acids	QZZGJDVWLFXDLK-UHFFFAOYSA-N	O=C(O)CCCCCCCCCCCCCCCCCCCCCCC	530	True	True	False		False	False	null	null	99.8	99.9	null	null	null	343.61	sample-0019-r001	369.37292:18441 370.37627:5400 371.37963:0		11091.0671875	11091.0671875	151683	127412	132936	123519	132337	127457	129823	125293	133149	121783	120731	124077	125773	120905	126024	119154
2419	16.642	579.39752	Timosaponin A1	[M+H]+	ion correlated with 2684; ion correlated with 2549; ion correlated with 2547; ion correlated with 4174; ion correlated with 2452; ion correlated with 2413; ion correlated with 2320	0.81	False	6.89	579.39001	C33H54O8	Steroidal saponins	ZNEIIZNXGCIAAL-UHFFFAOYSA-N	OCC1OC(OC2CCC3(C)C(CCC4C3CCC5(C)C4CC6OC7(OCC(C)CC7)C(C)C65)C2)C(O)C(O)C1O	530	True	True	False		False	False	null	null	98.9	99.5	null	null	null	651.99	sample-0009-r001	579.39752:49346 580.40087:14431 581.40423:74223		302621	34658	210307	185249	320318	315039	258562	255236	310616	315533	335594	338961	274502	280822	274043	274513	183044	187865
3546	18.053	741.45374	Timosaponin A3	[M+H]+		0.638	False	6.63	741.44	C39H64O13	Steroidal saponins	MMTWXUQMLQGAPC-KQRWKONWSA-N	OCC1OC(OC2C(O)C(O)C(OC2OC3CCC4(C)C(CCC5C4CCC6(C)C5CC7OC8(OCC(C)CC8)C(C)C76)C3)CO)C(O)C(O)C1O	530	True	True	False		False	False	null	null	96.3	99.4	null	null	null	165.41	sample-0009-r001	741.45374:22573 742.45709:11838 743.46045:5348		541.75576171875	541.75576171875	45724	44326	41091	35259	31901	39180	48999	42391	349330	348433	109618	103904	541.75576171875	541.75576171875	101662	100748
1362	18.089	452.33249	Tomatidine HCl	[M+2H]2+		0.759	False	null	452.32999	C27H46ClNO2	Spirosolanes and derivatives	SXXHVPYRDFJKPG-VXJLCZPPSA-N	Cl.OC1CCC2(C)C(CCC3C2CCC4(C)C3CC5OC6(NCC(C)CC6)C(C)C54)C1	530	True	True	False		False	False	null	null	99.9	null	null	null	null	339.51	sample-0031-r001	452.33249:30767 453.33584:6628 454.3392:0		5362.744140625	5362.744140625	160277	161715	72911	77623	54867	60329	67812	65160	163305	161153	68429	65742	171868	160255	53627	60024
831	16.673	377.35184	tricosanoic acid	[M+H]+	similar chromatogram in higher mz_2317; similar chromatogram in higher mz_2320; similar chromatogram in higher mz_2309; similar chromatogram in higher mz_2304; similar chromatogram in higher mz_2305; similar chromatogram in higher mz_2273; similar chromatogram in higher mz_2131; similar chromatogram in higher mz_2172	0.776	False	9.54	377.34	C23H46O2	Very long-chain fatty acids	XEZVDURJDFGERA-UHFFFAOYSA-N	O=C(O)CCCCCCCCCCCCCCCCCCCCCC	530	True	True	False		False	False	null	null	97.2	99.7	null	null	null	148.93	sample-0001-r001	377.35184:9522 378.35519:0 379.35855:0		1506.98447265625	1506.98447265625	61384	60186	40360	39788	51027	56360	47068	48823	38186	39047	42545	42262	43281	39145	46766	51902
3699	7.343	771.21454	Typhaneoside	[M+H]+		0.397	False	3.87	771.22998	C34H42O20	Flavonoid-3-O-glycosides	POMAQDQEVHXLGT-QDYYQVSOSA-N	O=C1C(OC2OC(COC3OC(C)C(O)C(O)C3O)C(O)C(O)C2OC4OC(C)C(O)C(O)C4O)=C(OC=5C=C(O)C=C(O)C15)C=6C=CC(O)=C(OC)C6	530	True	True	False		False	False	null	null	95.3	99.9	null	null	null	173.84	sample-0024-r002	771.21454:11255 772.21789:5680 773.22125:0		504.075390625	504.075390625	65843	67284	504.075390625	504.075390625	71795	56425	73707	79564	5868	5041	73164	65314	46840	47033	71705	70589
1340	5.098	449.26367	ugaferin	[M+H]+	similar chromatogram in higher mz_3725	0.603	False	7.6	449.25	C25H36O7	Germacrane sesquiterpenoids	JOMAEHBZUXNYRX-DJDDBOBQSA-N	O=C(OC1CC(=CCCC2(OC2C(O)C1C(C)C)C)C)C3=CC(OC)=C(OC)C(OC)=C3	530	True	True	False		False	False	null	null	96.3	100	null	null	null	88.9	sample-0053-r001	449.26367:6832 450.26702:0 451.27038:0		534.12685546875	534.12685546875	6420	5955	34141	33989	20810	19026	32792	34888	35210	35466	27466	25409	28294	28114	534.12685546875	534.12685546875
1404	17.31	457.37793	ursolic acid	[M+H]+	adduct linked to 1271_[M+H-H2O]+	0.776	False	8.81	457.37	C30H48O3	Triterpenoids	WCGUUGGRBIKTOS-GPOJBZKASA-N	O=C(O)C12CCC(C)C(C)C2C3=CCC4C5(C)CCC(O)C(C)(C)C5CCC4(C)C3(C)CC1	530	True	True	False		False	False	null	null	98.7	99.6	null	null	null	31.17	sample-0055-r001	457.37793:12477 458.38128:5061 459.38464:0		137245	5827.912109375	67311	60999	63433	62052	63297	61076	62190	66850	62163	58482	61642	67590	69124	62308	70948	65578
2878	17.538	631.51099	Uvarigrin	[M+H]+		0.793	False	9.03	631.48999	C37H68O6	Annonaceous acetogenins	ADPAPZVYVYEBGS-UHFFFAOYSA-N	O=C1OC(C=C1CCCCCCCCCCCCC(O)CC(O)C2OC(CC2)C(O)CCCCCCCCCCCC)C	530	True	True	False		False	False	null	null	91.6	99.6	null	null	null	51.69	sample-0012-r002	631.51099:74777 632.51434:215012 633.5177:103623		17850.203125	17850.203125	209854	178502	241169	236627	339468	335159	333083	334663	211657	208348	450862	458380	311182	315834	281016	292227
1219	6.207	432.27255	veratramine	[M+2H]2+	ion correlated with 870; ion correlated with 852	0.81	False	6.55	432.28	C27H39NO2	Fluorenes	MALFODICFSIXPO-AZAJSESZSA-N	OC1CC2=CCC3C4=CC=C(C(=C4CC3C2(C)CC1)C)C(C)C5NCC(C)CC5O	530	True	True	False		False	False	null	null	98.9	100	null	null	null	440.64	sample-0019-r001	432.27255:35870 433.2759:6818 434.27926:0		5869.203125	249825	102932	101441	199140	197515	174478	176433	187862	185764	140348	140590	208481	205778	208596	218031	123629	117750
4298	18.729	931.57794	vina-ginsenoside R3	[M+H]+		0.845	False	7.04	931.56	C48H82O17	Triterpenoids	NJPDRQDELKMUTI-UHFFFAOYSA-N	OCC1OC(OC2C(O)C(O)C(OC2OC3CCC4(C)C(CCC5(C)C4CCC6C(CCC65C)C(OC7OC(CO)C(O)C(O)C7O)(C)CCC=C(C)C)C3(C)C)CO)C(O)C(O)C1O	530	True	True	False		False	False	null	null	93.8	99.3	null	null	null	476.18	sample-0012-r002	931.57794:44269 932.58129:32932 933.58465:10773		7258.31015625	7258.31015625	72583	80044	117149	128308	149973	158406	152826	154065	135445	133655	250833	253125	141759	146606	134556	136390
565	11.217	329.25394	vitamine a acetate	[M+ACN+H]+	adduct linked to 357_[M+H]+	0.862	False	8.61	329.25	C22H32O2	Retinoids	QGNJRVVDBSJHIZ-QHLGVNSISA-N	O=C(OCC=C(C=CC=C(C=CC1=C(C)CCCC1(C)C)C)C)C	530	True	True	False		False	False	null	null	99.7	100	null	null	null	231.98	sample-0001-r001	329.25394:13438 330.25729:0 331.26065:0		8402.94921875	8402.94921875	109728	100659	110164	101667	96561	101518	101822	100873	98417	95094	102957	101627	97306	98998	95383	98711
3367	14.71	705.41705	Voacamine	[M+H]+		0.483	False	6.8	705.40198	C43H52N4O5	Ibogan-type alkaloids	VCMIRXRRQJNZJT-JAHAZDFLSA-N	O=C(OC)C1C2C(=CC)CN(C)C1CC=3C=4C=CC=CC4NC3C(C5=CC=6NC7=C(C6C=C5OC)CCN8CC9CC(CC)C8C7(C(=O)OC)C9)C2	530	True	True	False		False	False	null	null	95.6	99.7	null	null	null	225.63	sample-0051-r001	705.41705:21054 706.4204:9071 707.42376:0		499.645751953125	499.645751953125	122122	214702	499.645751953125	5193	28557	24514	29343	24277	11938	10509	28475	31445	52009	51785	30415	38790
4093	3.563	858.30359	Wilforgine	[M+H]+		0.69	False	5.6	858.28003	C41H47NO19	Terpene lactones	QFIYSPKZWOALMZ-IAVRGAQESA-N	O=C1OCC2(OC34C(OC(=O)C)C2C(OC(=O)C)C(OC(=O)C)C4(COC(=O)C)C(OC(=O)C)C(OC(=O)C5=COC=C5)C(OC(=O)C(C)CCC6=NC=CC=C16)C3(O)C)C	530	True	True	False		False	False	null	null	89.5	100	null	null	null	163.38	sample-0047-r001	858.30359:18889 859.30694:9797 860.3103:0		1135.1458984375	1135.1458984375	31131	32531	19016	18994	87160	84536	46881	46370	1135.1458984375	1135.1458984375	89273	92252	68803	72949	47274	48853
718	3.708	355.16101	Xanthohumol	[M+H]+		0.534	False	8.59	355.155	C21H22O5	3-prenylated chalcones	ORXQGKIUCDPEAJ-YRNVUSSQSA-N	O=C(C=CC1=CC=C(O)C=C1)C=2C(OC)=CC(O)=C(C2O)CC=C(C)C	530	True	True	False		False	False	null	null	99.3	99.9	null	null	null	152.95	sample-0046-r002	355.16101:13155 356.16436:0 357.16772:5037		1095.3732421875	1095.3732421875	32461	33307	18784	19182	27229	25897	44264	51582	148053	150591	51163	38778	13716	24460	29494	38185
2646	15.195	605.3974	Ziyuglycoside II	[M+H]+	ion correlated with 2897; ion correlated with 2895; ion correlated with 2784; ion correlated with 2490; ion correlated with 2406; ion correlated with 2372; ion correlated with 2375; ion correlated with 3996; ion correlated with 2294; ion correlated with 2261	0.431	False	7.98	605.40002	C35H56O8	Triterpenoids	MFIXLWYJTVEVGO-YHGWSDCJSA-N	O=C(O)C12CCC(C)C(O)(C)C2C3=CCC4C5(C)CCC(OC6OCC(O)C(O)C6O)C(C)(C)C5CCC4(C)C3(C)CC1	530	True	True	False		False	False	null	null	99.9	99.7	null	null	null	146.7	sample-0003-r001	605.3974:24059 606.40075:42154 607.40411:8950		2977.3443359375	2977.3443359375	97583	81770	147043	142418	116677	112725	143025	122546	155565	147460	124820	130461	116320	121878	71746	74938
3131	25.376	667.20984	(15S,16Z,17S)-16-ethylidene-4-hydroxy-15-{[(2S,3R,4S,5S,6R)-3,4,5-trihydroxy-6-(hydroxymethyl)oxan-2-yl]oxy}-2,10,14,20-tetraoxatetracyclo[21.2.2.1?,?.0??,??]octacosa-1(25),3(28),4,6,12,23,26-heptaene-11,19-dione	[M+H]+	adduct linked to 3276_[M+Na]+	0.741	False	null	667.17871	C32H36O13	Macrolides and analogues	YRQNFHSTTZXQBU-HTVHDVGDSA-N	O=C1OCCC2=CC=C(O)C(OC3=CC=C(C=C3)CCOC(=O)CC4C1=COC(OC5OC(CO)C(O)C(O)C5O)C4=CC)=C2	530	True	True	False		False	False	null	null	82.4	null	null	null	null	39.48	sample-0020-r002	667.20984:3551 668.21319:0 669.21655:0		498.006640625	498.006640625	5734	16318	11602	10280	7670	10634	10761	5247	11615	11650	498.006640625	498.006640625	5488	4980	498.006640625	5024
3177	18.613	673.01587	(1R,21S,23R)-6,7,8,11,12,13,22,23-octahydroxy-3,16-dioxo-2,17,20-trioxatetracyclo[17.3.1.0?,?.0??,??]tricosa-4(9),5,7,10(15),11,13-hexaen-21-yl 3,4,5-trihydroxybenzoate	[M+ACN+H]+	ion correlated with 1553; ion correlated with 1542; adduct linked to 3049_[M+Na]+	0.552	False	null	673.04376	C27H22O18	Hydrolyzable tannins	TUSDEZXZIZRFGC-ZHQJDPFESA-N	O=C1OCC2OC(OC(=O)C3=CC(O)=C(O)C(O)=C3)C(O)C(OC(=O)C4=CC(O)=C(O)C(O)=C4C=5C(O)=C(O)C(O)=CC15)C2O	530	True	True	False		False	False	null	null	85.6	null	null	null	null	277.71	sample-0055-r001	673.01587:23037 674.01922:10878 675.02258:0		136344	3167.710546875	122492	111076	57823	50196	44567	40938	39650	35313	115263	111861	67778	65831	117199	118664	31677	33988
2474	15.07	585.34344	(1R,2S,4R,5S,6S,11R,12R,14S,16R)-5,6,11-trihydroxy-4-(hydroxymethyl)-8,12,15,15-tetramethyl-7-oxo-3-oxapentacyclo[9.5.0.0?,?.0?,??.0??,??]hexadec-8-en-14-yl dodecanoate	[M+H]+		0.379	False	null	585.33978	C32H50O8	Bicyclic monoterpenoids	JGUYJMIAKPTIAH-CPYUNXKESA-N	O=C(OC12CC(C)C3(O)C4C=C(C(=O)C4(O)C(O)C5(OC5C3C1C2(C)C)CO)C)CCCCCCCCCCC	530	True	True	False		False	False	null	null	99.7	null	null	null	null	93.38	sample-0039-r001	585.34344:9711 586.34679:5870 587.35015:7852		510.5908203125	510.5908203125	510.5908203125	510.5908203125	39611	37310	22494	30306	32084	24037	16574	18165	38019	52186	31804	30142	12827	7060
2430	15.163	580.32428	(1R,3aR,3bS,4aR,6S,7S,7aR,8R,8aR,9aR)-1,4a,8-tris(acetyloxy)-2,2,3b,6,8a-pentamethyl-4,9-dioxo-tetradecahydro-1H-cyclopenta[a]s-indacen-7-yl butanoate	[M+H]+	similar chromatogram in higher mz_2942; similar chromatogram in higher mz_3003; similar chromatogram in higher mz_3011	0.741	False	null	580.31158	C30H42O10	Diterpenoids	JQCBBCVOQHOGTI-HROOPKDASA-N	O=C(OC1C2C(=O)C3(C)C(OC(=O)C)C4C(OC(=O)CCC)C(C)CC4(OC(=O)C)C(=O)C3(C)C2CC1(C)C)C	530	True	True	False		False	False	null	null	96.8	null	null	null	null	154.04	sample-0031-r001	580.32428:9759 581.32763:0 582.33099:0		597.790478515625	597.790478515625	54730	56724	48749	51459	36480	39618	47669	48177	57086	57328	31802	27630	55339	51937	38704	41842
1629	3.866	487.13919	(1R,3R,4S,6S,8R,9R,10S,11S)-8-hydroxy-3,8-dimethyl-12-methylidene-10-[(2-methylprop-2-enoyl)oxy]-7,13-dioxo-5,14-dioxatricyclo[9.3.0.0?,?]tetradecan-9-yl 2-methylprop-2-enoate	[M+H]+		0.621	False	null	487.13647	C23H28O9	Germacranolides and derivatives	BWAZUXQZSXFTJK-VPTIGGDOSA-N	O=C(OC1C(OC(=O)C(=C)C)C(O)(C(=O)C2OC2C(C)CC3OC(=O)C(=C)C31)C)C(=C)C	530	True	True	False		False	False	null	null	99.9	null	null	null	null	228.55	sample-0009-r001	487.13919:16516 488.14254:0 489.1459:0		2709.3681640625	2709.3681640625	86200	103304	137912	138937	95318	100902	129465	137282	182775	174327	170332	163316	99803	96040	119230	120680
520	15.452	320.27994	(1R,7R)-7-ethenyl-1,4a,7-trimethyl-3,4,4b,5,6,9,10,10a-octahydro-2H-phenanthrene-1-carboxylic acid	[M+H]+		0.81	False	null	320.25839	C20H30O2	Diterpenoids	MHVJRKBZMUDEEV-WANGQUDJSA-N	O=C(O)C1(C)CCCC2(C)C3C(=CC(C=C)(C)CC3)CCC12	530	True	True	False		False	False	null	null	91.1	null	null	null	null	7.29	sample-0020-r002	320.27994:18759 321.28329:5391 322.28665:0		7698.34921875	7698.34921875	119504	97950	117473	113027	107635	122323	91572	99794	85830	89525	121015	114958	120461	122332	115570	126916
3011	15.154	650.40869	(1S,2R,4aS,6aR,6bR,10S,12aR,14bS)-1,2,6b,9,9,12a-hexamethyl-10-[(2R,3R,4S,5S,6R)-3,4,5-trihydroxy-6-methyloxan-2-yl]oxy-2,3,4,5,6,6a,7,8,8a,10,11,12,13,14b-tetradecahydro-1H-picene-4a,6a-dicarboxylic acid	[M+2H]2+	ion correlated with 3013; ion correlated with 2901; ion correlated with 2768; ion correlated with 2770; ion correlated with 4155	0.828	False	null	650.42621	C36H56O9	Triterpene saponins	PUOQHFWXBKTHST-MPLMROMBSA-N	O=C(O)C12C(=CCC3C4(C)CCC(OC5OC(C)C(O)C(O)C5O)C(C)(C)C4CCC31C)C6C(C)C(C)CCC6(C(=O)O)CC2	530	True	True	False		False	False	null	null	94	null	null	null	null	200.87	sample-0010-r002	650.40869:15438 651.41204:0 652.4154:7616		505.86796875	505.86796875	46494	46178	86113	85344	62941	66009	72489	77176	91059	97875	78199	76301	70835	71169	39261	44002
1403	21.84	457.37018	(1S,2R,4aS,6aS,6bR,10S,12aR)-10-hydroxy-1,2,6a,6b,9,9,12a-heptamethyl-2,3,4,5,6,6a,7,8,8a,10,11,12,13,14b-tetradecahydro-1H-picene-4a-carboxylic acid	[M+H]+		0.897	False	null	457.36761	C30H48O3	Triterpenoids	WCGUUGGRBIKTOS-POPPTPIPSA-N	O=C(O)C12CCC(C)C(C)C2C3=CCC4C5(C)CCC(O)C(C)(C)C5CCC4(C)C3(C)CC1	530	True	True	False		False	False	null	null	99.9	null	null	null	null	11.25	sample-0003-r001	457.37018:21331 458.37353:6930 459.37689:0		2350013	1003235	131270	118022	143456	128318	116697	124692	117544	115776	116143	123405	102843	115071	103551	102034	112360	117525
2382	16.645	575.03735	(1S,2R,4S,9R,10R,14S,15S,17S)-9-(furan-3-yl)-1-hydroxy-15-[(1R)-1-hydroxy-2-methoxy-2-oxoethyl]-10,14,16,16-tetramethyl-7,18-dioxo-3,8-dioxapentacyclo[12.3.1.0?,?.0?,??.0?,??]octadecan-17-yl propanoate	[M+H]+	ion correlated with 2386	0.724	False	null	575.00739	C30H38O11	Limonoids	FZBGZDZLYSLJFE-KAKKZBLCSA-N	O=C(OC1C2(O)C(=O)C(C)(C3CCC4(C)C(OC(=O)CC4C53OC25)C6=COC=C6)C(C(O)C(=O)OC)C1(C)C)CC	530	True	True	False		False	False	null	null	83.6	null	null	null	null	158.14	sample-0010-r002	575.03735:11933 576.0407:0 577.04406:0		561.27939453125	561.27939453125	29670	27759	62553	65146	50119	48431	66801	69445	75793	73261	57260	62116	57455	60157	26420	27393
1196	15.83	429.34525	(1S,2R,5R,6R,10R,13S,15S)-5-[(2R,3E,5R)-5,6-dimethylhept-3-en-2-yl]-6,10-dimethyl-16,17-dioxapentacyclo[13.2.2.0?,?.0?,?.0??,??]nonadec-18-en-13-ol	[M+H]+		0.828	False	null	429.3363	C28H44O3	Ergostane steroids	VXOZCESVZIRHCJ-LNSUSAKYSA-N	OC1CCC2(C)C3CCC4(C)C(CCC4C53OOC2(C=C5)C1)C(C=CC(C)C(C)C)C	530	True	True	False		False	False	null	null	98.4	null	null	null	null	189.39	sample-0001-r001	429.34525:22475 430.3486:7424 431.35196:0		199058	10853.5984375	156048	143718	144587	148037	141141	143693	146489	138673	147795	149393	145584	128075	137694	131463	136432	139926
2440	16.641	581.38422	(1S,2S,5R,7R,10S,11S,14R,16R,19S,20S,23R,25R)-5,14-diethyl-2,11,20,23-tetramethyl-4,13,22,28,29,30-hexaoxatetracyclo[23.2.1.1?,??.1??,??]triacontane-3,12,21-trione	[M+H]+	ion correlated with 2708; ion correlated with 2571	0.534	False	null	581.36841	C32H52O9	Macrolides and analogues	MXZXIBZNZUOHER-VHWZNAHMSA-N	O=C1OC(C)CC2OC(CC2)C(C(=O)OC(CC)CC3OC(CC3)C(C(=O)OC(CC)CC4OC(CC4)C1C)C)C	530	True	True	False		False	False	null	null	95.1	null	null	null	null	479.87	sample-0010-r002	581.38422:62716 582.38757:107856 583.39093:70751		442209	11602.184375	347998	334994	425755	410078	350171	347857	397259	411391	449239	475044	396464	374689	372457	376295	258210	259140
926	12.649	393.19598	(1S,3R,4S,5R)-4-{[(2E)-3-(3,4-dihydroxyphenyl)prop-2-enoyl]oxy}-1,3,5-trihydroxycyclohexane-1-carboxylic acid	[M+2H]2+		0.638	False	null	393.1944	C16H18O9	Quinic acids and derivatives	GYFFKZTYYAFCTR-JUHZACGLSA-N	O=C(O)C1(O)CC(O)C(OC(=O)C=CC2=CC=C(O)C(O)=C2)C(O)C1	530	True	True	False		False	False	null	null	99.9	null	null	null	null	213.81	sample-0003-r001	393.19598:23601 394.19933:5612 395.20269:0		579.397314453125	579.397314453125	39064	37921	130249	123841	65665	64601	75938	78373	91508	97180	56544	52805	91671	89558	23190	28365
1801	3.898	508.21057	(1S,4aS,7aR)-7-methyl-1-[(2S,3R,4S,5S,6R)-3,4,5-trihydroxy-6-(hydroxymethyl)oxan-2-yl]oxy-4a-[(2S,3R,4R,5R,6S)-3,4,5-trihydroxy-6-methyloxan-2-yl]oxy-1,7a-dihydrocyclopenta[c]pyran-5-one	[M+H]+		0.586	False	null	508.20245	C21H30O13	Iridoid O-glycosides	WDMQLCVSWBENIY-QZTRPTDZSA-N	O=C1C=C(C)C2C(OC=CC12OC3OC(C)C(O)C(O)C3O)OC4OC(CO)C(O)C(O)C4O	530	True	True	False		False	False	null	null	98.7	null	null	null	null	300.39	sample-0045-r001	508.21057:35021 509.21392:12673 510.21728:0		2527.296484375	2527.296484375	129818	120027	59401	54054	42598	50707	98558	110945	145935	157675	102714	96495	55197	52811	81918	77714
1965	1.179	527.18811	(1S,4aS,7aS)-7-[[(E)-3-phenylprop-2-enoyl]oxymethyl]-1-[(2S,3R,4S,5S,6R)-3,4,5-trihydroxy-6-(hydroxymethyl)oxan-2-yl]oxy-1,4a,5,7a-tetrahydrocyclopenta[c]pyran-4-carboxylic acid	[M+H]+		0.879	False	null	527.18018	C25H28O11	Iridoid O-glycosides	VTQUQEWGIJRVHB-VHPPWYILSA-N	O=C(O)C1=COC(OC2OC(CO)C(O)C(O)C2O)C3C(=CCC13)COC(=O)C=CC=4C=CC=CC4	530	True	True	False		False	False	null	null	98.7	null	null	null	null	528.25	sample-0038-r002	527.18811:39131 528.19146:10544 529.19482:0		14612.2765625	14612.2765625	243098	341406	264776	282338	325743	341979	164303	150703	258207	257366	189539	197274	223704	259021	226440	226466
2256	7.232	559.15936	(1S,4aS,7R,7aS)-7-hydroxy-7-[[(E)-3-(4-hydroxyphenyl)prop-2-enoyl]oxymethyl]-1-[(2S,3R,4S,5S,6R)-3,4,5-trihydroxy-6-(hydroxymethyl)oxan-2-yl]oxy-4a,7a-dihydro-1H-cyclopenta[c]pyran-4-carboxylic acid	[M+2H]2+	similar chromatogram in higher mz_4563; similar chromatogram in higher mz_3657	0.759	False	null	559.14221	C25H28O13	Iridoid O-glycosides	WJPRKOJNQIZCGY-OZOLURDPSA-N	O=C(O)C1=COC(OC2OC(CO)C(O)C(O)C2O)C3C1C=CC3(O)COC(=O)C=CC4=CC=C(O)C=C4	530	True	True	False		False	False	null	null	94.3	null	null	null	null	147.57	sample-0022-r002	559.15936:11657 560.16271:0 561.16607:0		536.085205078125	536.085205078125	52876	57446	13986	10159	35919	48776	62253	64641	28085	24833	34103	37006	46671	48142	53449	56933
1917	7.981	522.33325	(1S,4R,5R,6S,8R,10R,13S,16S,18R)-4-(acetyloxy)-11-ethyl-16-hydroxy-6,18-dimethoxy-13-(methoxymethyl)-11-azahexacyclo[7.7.2.1?,?.0?,??.0?,?.0??,??]nonadecan-8-yl acetate	[M+H]+	ion correlated with 1933; ion correlated with 1904	0.741	False	null	522.31671	C28H43NO8		HRNMOJZLZGYPOJ-XMQCCSIJSA-N	O=C(OC1C2CC3C1C(OC(=O)C)(CC2OC)C4C(OC)C5C6(COC)CN(CC)C4C35C(O)CC6)C	530	True	True	False		False	False	null	null	94.7	null	null	null	null	161.41	sample-0003-r001	522.33325:12624 523.3366:16050 524.33996:0		569.82294921875	569.82294921875	32795	27736	77106	65109	51823	47787	52453	54889	48366	45606	65273	62843	59605	64350	33576	40239
1130	16.358	421.29907	(1S,4S,5R,9S,10R,13R,14R)-14-hydroxy-5,9-dimethyl-14-{[(3-methylbutanoyl)oxy]methyl}tetracyclo[11.2.1.0?,??.0?,?]hexadecane-5-carboxylic acid	[M+H]+		0.776	False	null	421.29483	C25H40O5	Kaurane diterpenoids	FIOZUJXSEZUYCS-MTSAZYMTSA-N	O=C(OCC1(O)CC23CCC4C(C(=O)O)(C)CCCC4(C)C3CCC1C2)CC(C)C	530	True	True	False		False	False	null	null	99.6	null	null	null	null	203.71	sample-0011-r001	421.29907:17566 422.30242:6693 423.30578:11011		3476.254296875	3476.254296875	50011	36822	59323	56848	69716	71627	76462	80064	57179	65360	117672	117799	54672	65736	57979	59075
2927	16.532	638.43536	(2E)-6-{13,17-dihydroxy-7,7,12,16-tetramethyl-6-[(3,4,5-trihydroxyoxan-2-yl)oxy]pentacyclo[9.7.0.0?,?.0?,?.0??,??]octadecan-15-yl}-2-methylhept-2-enoic acid	[M+H]+	ion correlated with 2816; ion correlated with 4280; ion correlated with 2735; ion correlated with 2689	0.552	False	null	638.42621	C35H56O9	Cucurbitacin glycosides	LIFSGPPJRHEFEY-DJKKODMXSA-N	O=C(O)C(=CCCC(C)C1CC(O)C2(C)C3CCC4C(C)(C)C(OC5OCC(O)C(O)C5O)CCC64CC36CC(O)C12C)C	530	True	True	False		False	False	null	null	98.3	null	null	null	null	312.92	sample-0009-r001	638.43536:24482 639.43871:113591 640.44207:38427		3983.665625	146635	97404	86912	150479	150879	126602	125038	149092	157673	169873	166753	132106	129290	124013	132978	88463	91940
1956	15.544	526.31378	(2E,4E)-1-[(2R,6S,14S,22S,25R)-25-(3,3-dimethyloxiran-2-yl)-15-methyl-1,3,13,15-tetraazaheptacyclo[18.4.1.0?,?.0?,??.0?,??.0??,??.0??,??]pentacosa-7,9,11,16(21),17,19-hexaen-3-yl]hexa-2,4-dien-1-one	[M+2H]2+		0.672	False	null	526.31763	C32H36N4O2	Alpha carbolines	XZFSMUXVAYCHFO-QREHLELFSA-N	O=C(C=CC=CC)N1CCC23C=4C=CC=CC4NC5N(C6=CC=CC7=C6C53CCN(C7C8OC8(C)C)C12)C	530	True	True	False		False	False	null	null	99.7	null	null	null	null	115.18	sample-0009-r001	526.31378:9206 527.31713:0 528.32049:0		546.74248046875	546.74248046875	18766	12345	29425	34015	20875	30480	35154	43018	50026	48443	41630	43124	33673	28716	27086	28398
4479	20.978	1013.60162	(2E,4E)-12-[(10E,12E)-13-carboxy-3-[(2E,4E)-13-carboxy-12,14-dihydroxy-3,5,7-trimethyltetradeca-2,4-dienoyl]oxy-2-(hydroxymethyl)-8,10,12-trimethyltrideca-10,12-dienoyl]oxy-13-(hydroxymethyl)-3,5,7-trimethyltetradeca-2,4-dienedioic acid	[M+H]+		0.793	False	null	1013.58075	C54H86O16	3-(3-hydroxyalkanoyloxy)alkanoic acids	PQTARGHEXNJCRK-MOHXMFTGSA-N	O=C(O)C=C(C=C(C)CC(C)CCCCC(OC(=O)C=C(C=C(C)CC(C)CCCCC(O)C(C(=O)O)CO)C)C(C(=O)OC(CCCCC(C)CC(=CC(=CC(=O)O)C)C)C(C(=O)O)CO)CO)C	530	True	True	False		False	False	null	null	91.7	null	null	null	null	316.76	sample-0001-r001	1013.60162:27640 1014.60497:23275 1015.60833:8379		131350	4743.621875	184477	145693	178650	168456	133439	120139	134384	137190	135896	128237	114374	115748	127336	126324	106848	109163
492	2.913	316.22351	(2E,4E)-N-[2-(4-hydroxyphenyl)ethyl]dodeca-2,4-dienamide	[M+H]+	similar chromatogram in higher mz_911; similar chromatogram in higher mz_4138; similar chromatogram in higher mz_4139	0.655	False	null	316.22708	C20H29NO2	1-hydroxy-2-unsubstituted benzenoids	VVRNYAJXAUQHEN-BNFZFUHLSA-N	OC(=NCCC1=CC=C(O)C=C1)C=CC=CCCCCCCC	530	True	True	False		False	False	null	null	99.7	null	null	null	null	79.16	sample-0046-r002	316.22351:6454 317.22686:0 318.23022:0		502.9634765625	502.9634765625	15976	10631	18196	23053	5225	10716	5227	16923	11011	12858	12907	18119	502.9634765625	5423	502.9634765625	5935
598	20.406	334.33258	(2E,4E,12Z)-N-(2-methylpropyl)octadeca-2,4,12-trienamide	[M+Na]+	adduct linked to 473_[M+H]+; similar chromatogram in higher mz_2984	0.966	False	null	334.31042	C22H39NO	N-acyl amines	PCWWIOUZYOPZHT-VBUSEHTESA-N	OC(=NCC(C)C)C=CC=CCCCCCCC=CCCCCC	530	True	True	False		False	False	null	null	90.6	null	null	null	null	224.85	sample-0013-r001	334.33258:22759 335.33593:7674 336.33929:0		2950.0640625	2950.0640625	102204	97185	61630	54514	71040	66631	71012	80277	63055	55449	80818	80617	132280	125691	33383	31808
486	3.29	314.20798	(2E,4E,8E)-7,13-dihydroxy-4,8,12-trimethyltetradeca-2,4,8-trienoic acid	[M+H-H2O]+	adduct linked to 580_[M+H]+	0.966	False	null	314.23257	C17H28O4	Sesquiterpenoids	RCKDDMWGRIYLCN-WRHFRISWSA-N	O=C(O)C=CC(=CCC(O)C(=CCCC(C)C(O)C)C)C	530	True	True	False		False	False	null	null	96.9	null	null	null	null	330.56	QC1-R001	314.22:2050 315.22335:0 316.22671:0		57069	27692	41700	40843	36800	39092	159211	149482	417012	211212	20911	27147	455906	434272	156733	160212	46366	48064
3838	19.401	793.58246	(2E,6E)-3,7,11,15,19,23,27,31,35-nonamethylhexatriaconta-2,6,34-triene-1,10,11,15,19,23,27,31-octol	[M+H]+		0.5	False	null	793.59058	C45H86O8	Polyprenols	MFQDKOXWQXOOAO-YAHSWYSTSA-N	OCC=C(C)CCC=C(C)CCC(O)C(O)(C)CCCC(O)(C)CCCC(O)(C)CCCC(O)(C)CCCC(O)(C)CCCC(O)(C)CCC=C(C)C	530	True	True	False		False	False	null	null	98.7	null	null	null	null	268.83	sample-0056-r002	793.58246:19583 794.58581:12330 795.58917:0		4405.8390625	4405.8390625	93290	93899	52487	50739	46483	46604	54799	51743	101201	93570	50467	58384	106729	107426	44058	51725
1177	11.529	427.27463	(2E,6E,10E)-13-[(2R)-6-hydroxy-2,8-dimethyl-3,4-dihydrochromen-2-yl]-2,6,10-trimethyltrideca-2,6,10-trienoic acid	[M+H]+		0.69	False	null	427.28427	C27H38O4	Tocotrienols	QOFWRHWADNWKSU-LRXIOGKNSA-N	O=C(O)C(=CCCC(=CCCC(=CCCC1(OC=2C(=CC(O)=CC2CC1)C)C)C)C)C	530	True	True	False		False	False	null	null	98.2	null	null	null	null	47.41	sample-0001-r001	427.27463:4310 428.27798:0 429.28134:9647		522.11240234375	522.11240234375	20815	12500	5239	11138	17687	11208	10538	11685	522.11240234375	17432	10622	522.11240234375	6110	5462	5307	5840
2138	7.75	546.34253	(2E,6E,11E)-18-(2,6-dioxopiperidin-4-yl)-9,13-dihydroxy-8-methoxy-10,12,14-trimethyl-15-oxooctadeca-2,6,11-trienoic acid	[M+Na]+	ion correlated with 1488; adduct linked to 1782_[M+H-H2O]+	0.69	False	null	546.31494	C27H41NO8	Lineolic acids and derivatives	HJCZOTBHYAPUHT-XHOLQODBSA-N	O=C(O)C=CCCC=CC(OC)C(O)C(C=C(C)C(O)C(C(=O)CCCC1CC(=O)N=C(O)C1)C)C	530	True	True	False		False	False	null	null	85.9	null	null	null	null	308.09	sample-0019-r001	546.34253:25839 547.34588:5515 548.34924:11045		3107.318359375	3107.318359375	79681	87087	163634	156865	125833	126680	137170	148688	98991	102099	161758	149646	149723	156886	90791	97004
1987	17.615	530.37842	(2E,6E,12E)-18-(2,6-dioxopiperidin-4-yl)-9,11-dihydroxy-8-methoxy-10,12,14-trimethyl-15-oxooctadeca-2,6,12-trienoic acid	[M+H]+		0.466	False	null	530.38123	C27H41NO8	Lineolic acids and derivatives	YQDJUXPUIRGKNV-MNOLRWOYSA-N	O=C(O)C=CCCC=CC(OC)C(O)C(C)C(O)C(=CC(C(=O)CCCC1CC(=O)N=C(O)C1)C)C	530	True	True	False		False	False	null	null	99.8	null	null	null	null	262.06	sample-0037-r001	530.37842:28314 531.38177:12908 532.38513:0		538.042822265625	538.042822265625	6167	11781	538.042822265625	538.042822265625	6063	538.042822265625	14585	5380	77354	76866	11229	8775	33304	27627	27490	37474
157	22.516	234.18472	(2R)-2-[(2R,5S)-5-[(2S)-2-hydroxybutyl]oxolan-2-yl]propanoic acid	[M+H]+	similar chromatogram in higher mz_4252; similar chromatogram in higher mz_3574; similar chromatogram in higher mz_4105	0.741	False	null	234.16997	C11H20O4	Oxolanes	HTCUURQJNZBKIA-XFWSIPNHSA-N	O=C(O)C(C)C1OC(CC1)CC(O)CC	530	True	True	False		False	False	null	null	95.7	null	null	null	null	60.52	sample-0018-r002	234.18472:7495 235.18807:0 236.19143:0		519.116015625	519.116015625	5362	5763	11223	5734	14985	6727	10800	10630	11532	17170	40029	29094	16136	5217	519.116015625	5883
2437	18.28	581.07977	(2R)-8-[(2R,3S)-5,7-dihydroxy-2-(4-hydroxyphenyl)-4-oxo-2,3-dihydrochromen-3-yl]-5,7-dihydroxy-2-(4-hydroxyphenyl)-2,3-dihydrochromen-4-one	[M+H]+	ion correlated with 2443	0.793	False	null	581.08447	C30H22O10	Biflavonoids and polyflavonoids	MXEIKUWMKSYEII-XRHWURSXSA-N	O=C1C2=C(O)C=C(O)C(=C2OC(C3=CC=C(O)C=C3)C1)C4C(=O)C=5C(O)=CC(O)=CC5OC4C6=CC=C(O)C=C6	530	True	True	False		False	False	null	null	99.6	null	null	null	null	222.28	sample-0030-r002	581.07977:15910 582.08312:0 583.08648:5768		3098.40234375	3098.40234375	66350	58661	57954	58902	40636	46734	43359	40290	61564	62411	52106	47120	64723	63258	44270	48163
1550	3.467	478.17844	(2R,2'S,4'aS,5'R,5''S,6'R,8'aS)-2'-(acetyloxy)-5''-(furan-3-yl)-6'-methyl-2'',8'-dioxo-octahydrodispiro[oxirane-2,1'-naphthalene-5',3''-oxolane]-8'a-ylmethyl acetate	[M+H]+		0.603	False	null	478.20715	C24H28O9	Diterpene lactones	UWRDCNVTKORVMI-QSQWZJICSA-N	O=C(OCC12C(=O)CC(C)C3(C(=O)OC(C4=COC=C4)C3)C2CCC(OC(=O)C)C51OC5)C	530	True	True	False		False	False	null	null	84.8	null	null	null	null	523.67	sample-0045-r001	478.17844:42043 479.18179:12895 480.18515:0		2730.430078125	156120	195842	269619	215746	211915	194028	189639	295726	264538	354879	348463	283603	284144	174792	170361	226171	182627
611	17.564	337.17267	(2R,3R,4S,5S,6R)-2-[(2E)-4-ethenyl-2,5-dimethylhexa-2,5-dienoxy]-6-(hydroxymethyl)oxane-3,4,5-triol	[M+H]+		0.724	False	null	337.16882	C16H26O6	Fatty acyl glycosides of mono- and disaccharides	FOWZPEXPOVXJSN-MIYBPCGNSA-N	OCC1OC(OCC(=CC(C=C)C(=C)C)C)C(O)C(O)C1O	530	True	True	False		False	False	null	null	99.7	null	null	null	null	193.5	sample-0017-r001	337.17267:14177 338.17602:0 339.17938:16340		2360.591015625	2360.591015625	47503	37057	78324	76797	87873	92672	89158	88491	64420	63256	110082	107742	64085	67673	58385	54779
1443	12.649	464.19421	(2R,3R,4S,5S,6R)-2-[2-(4-methoxyphenyl)ethoxy]-6-[[(2S,3R,4S,5S)-3,4,5-trihydroxyoxan-2-yl]oxymethyl]oxane-3,4,5-triol	[M+Na]+	adduct linked to 1301_[M+H]+	0.724	False	null	464.17908	C20H30O11	O-glycosyl compounds	LQUPEGJECBPTCO-KDRUZJHHSA-N	OC1COC(OCC2OC(OCCC3=CC=C(OC)C=C3)C(O)C(O)C2O)C(O)C1O	530	True	True	False		False	False	null	null	95.5	null	null	null	null	117.86	sample-0004-r002	464.19421:9684 465.19756:0 466.20092:0		1484.3435546875	1484.3435546875	27675	20601	49587	52190	31607	30585	38323	37491	44402	38768	28757	20601	44510	46092	17503	16966
912	14.393	391.22614	(2R,3R,4S,5S,6R)-2-[6-hydroxy-3-[(E)-3-hydroxybut-1-enyl]-2,4,4-trimethylcyclohexyl]oxy-6-(hydroxymethyl)oxane-3,4,5-triol	[M+Na]+	adduct linked to 783_[M+H]+	0.845	False	null	391.23264	C19H34O8	Terpene glycosides	FPWYMVMNRFRHQC-BVWWHRDXSA-N	OCC1OC(OC2C(O)CC(C)(C)C(C=CC(O)C)C2C)C(O)C(O)C1O	530	True	True	False		False	False	null	null	99.2	null	null	null	null	1302.94	sample-0010-r002	391.22614:605649 392.22949:162720 393.23285:21542		14969	13697	2865780	2819743	2046270	2046366	2188482	2164164	2435741	2468723	4847582	4836134	2372544	2413408	1502357	1517601	3208457	3185869
1498	20.11	471.29117	(2R,3S,4S,5R,6R)-2-[[(2R,3R,4R)-3,4-dihydroxy-4-(hydroxymethyl)oxolan-2-yl]oxymethyl]-6-[(2E)-3,7-dimethylocta-2,6-dienoxy]oxane-3,4,5-triol	[M+H]+		0.362	False	null	471.28308	C21H36O10	Terpene glycosides	RFFYIBOJHUSIGD-PHDUQKSESA-N	OCC1(O)COC(OCC2OC(OCC=C(C)CCC=C(C)C)C(O)C(O)C2O)C1O	530	True	True	False		False	False	null	null	98.7	null	null	null	null	32.11	sample-0002-r002	471.29117:2571 472.29452:0 473.29788:0		510.73896484375	510.73896484375	510.73896484375	11652	510.73896484375	5714	10152	5784	510.73896484375	11268	5745	5410	5342	11051	5534	6075	5623	5562
1745	15.311	502.33279	(2R,3S,4S,5S,6R)-2-[[7-hydroxy-4-[(Z)-5-hydroxy-3-methylpent-3-enyl]-4a,8,8-trimethyl-3-methylidene-2,4,5,6,7,8a-hexahydro-1H-naphthalen-2-yl]oxy]-6-(hydroxymethyl)oxane-3,4,5-triol	[M+H]+	ion correlated with 3898; ion correlated with 1887; ion correlated with 3566; ion correlated with 1757	0.741	False	null	502.33743	C26H44O8	Diterpene glycosides	JECOCDKQCZSANH-RFKAOMIISA-N	OCC=C(C)CCC1C(=C)C(OC2OC(CO)C(O)C(O)C2O)CC3C(C)(C)C(O)CCC13C	530	True	True	False		False	False	null	null	99.6	null	null	null	null	442.41	sample-0009-r001	502.33279:34047 503.33614:6702 504.3395:21849		4870.25546875	195244	114940	124600	196038	186072	161705	151083	174980	183536	201069	197107	180482	172824	171223	166622	116373	110182
1557	7.72	479.26932	(2R,4'aR,5'S,6'R,6'aS,10'aR,10'bR)-6'-(acetyloxy)-4'a,6'a,10'b-trimethyl-5''-oxo-decahydro-1'H-dispiro[oxirane-2,7'-naphtho[2,1-b]pyran-3',3''-oxolane]-5'-yl 2-methylpropanoate	[M+H]+	ion correlated with 1559	0.224	False	null	479.26392	C26H38O8	Naphthopyrans	NLLJGJGLOHFJMI-FDPZVKDNSA-N	O=C(OC1C(OC(=O)C(C)C)C2(OC3(COC(=O)C3)CCC2(C)C4CCCC5(OC5)C14C)C)C	530	True	True	False		False	False	null	null	99.4	null	null	null	null	509.58	sample-0020-r002	479.26932:44299 480.27267:7103 481.27603:0		119272	7465.96640625	161470	142612	279161	276015	223516	223868	243369	238366	178760	188073	254406	245129	265215	263210	168346	176511
2364	17.12	573.39062	(2R,6R)-6-[(3R,10S,12S,13R,17R)-3-(2-carboxyacetyl)oxy-12-hydroxy-4,4,10,13,14-pentamethyl-2,3,5,6,7,11,12,15,16,17-decahydro-1H-cyclopenta[a]phenanthren-17-yl]-2-methyl-3-methylideneheptanoic acid	[M+H]+	ion correlated with 2219	0.862	False	null	573.37854	C34H52O7	Triterpenoids	HMOMGSPWDYKCAH-CBLCVTABSA-N	O=C(O)CC(=O)OC1CCC2(C3=C(CCC2C1(C)C)C4(C)CCC(C(C)CCC(=C)C(C(=O)O)C)C4(C)C(O)C3)C	530	True	True	False		False	False	null	null	97.1	null	null	null	null	409.37	sample-0009-r001	573.39062:33222 574.39397:10218 575.39734:0		4894.567578125	4894.567578125	119872	123195	174616	173412	146875	147009	181433	181738	233914	237737	180385	181735	144983	152929	130041	118505
120	1.724	215.14943	(2S)-2-((1S)-1-Hydroxypentyl)-4-methoxy-2,3-dihydropyran-6-one	[M+H]+		0.879	False	null	215.12778	C11H18O4	Dihydropyranones	YFIMUDXPJZVJJO-UWVGGRQHSA-N	O=C1OC(CC(OC)=C1)C(O)CCCC	530	True	True	False		False	False	null	null	91	null	null	null	null	62.9	sample-0009-r001	215.14943:5896 216.15278:0 217.15614:0		512.62138671875	512.62138671875	17027	17213	16871	11744	13590	14497	21350	18322	32765	25690	12193	5338	22435	27602	10528	16507
1742	18.706	502.24399	(2S)-2-[(2R,3S,7R,8R,8aS)-2,3,4'-trihydroxy-4,4,7,8a-tetramethyl-6'-oxospiro[2,3,4a,5,6,7-hexahydro-1H-naphthalene-8,2'-3,8-dihydrofuro[2,3-e]isoindole]-7'-yl]-3-methylbutanoic acid	[M+ACN+H]+	adduct linked to 1420_[M+H]+	0.845	False	null	502.23206	C28H39NO7	Valine and derivatives	JJWKFIISZGZPHY-PTNCSMPOSA-N	O=C(O)C(N1C(=O)C2=CC(O)=C3C(OC4(C3)C(C)CCC5C(C)(C)C(O)C(O)CC54C)=C2C1)C(C)C	530	True	True	False		False	False	null	null	97.2	null	null	null	null	183.82	sample-0039-r001	502.24399:18700 503.24734:15671 504.2507:5736		1411.3396484375	1411.3396484375	24761	34011	52749	56828	57922	51611	62856	61299	87130	84921	99687	101405	27466	26016	66566	62054
3453	14.314	723.422	(2S)-2-[2-[(5R,6R,7S,9S,16R,18S,19S)-19-amino-6-[(3S)-3,4-dicarboxybutanoyl]oxy-16,18-dihydroxy-5,9-dimethylicosan-7-yl]oxy-2-oxoethyl]butanedioic acid	[M+H]+		0.724	False	null	723.42737	C34H59NO14	Fumonisins	UXDPXZQHTDAXOZ-CYCMICDFSA-N	O=C(O)CC(C(=O)O)CC(=O)OC(CC(C)CCCCCCC(O)CC(O)C(N)C)C(OC(=O)CC(C(=O)O)CC(=O)O)C(C)CCCC	530	True	True	False		False	False	null	null	99.4	null	null	null	null	157.58	sample-0026-r002	723.422:13415 724.42535:6219 725.42871:0		482.931201171875	482.931201171875	106775	110725	16921	12959	56314	48057	47037	34962	4829	11114	26113	31866	53972	53723	56335	55041
994	7.196	402.93939	(2S)-2-phenyl-7-[(2S,3R,4S,5S,6R)-3,4,5-trihydroxy-6-(hydroxymethyl)oxan-2-yl]oxy-2,3-dihydrochromen-4-one	[M+H]+		0.741	False	null	402.95569	C21H22O8	Flavonoid-7-O-glycosides	HPMCYOSTTZQBAP-ZRWXNEIDSA-N	O=C1C2=CC=C(OC3OC(CO)C(O)C(O)C3O)C=C2OC(C=4C=CC=CC4)C1	530	True	True	False		False	False	null	null	94.8	null	null	null	null	124.27	sample-0019-r001	402.93939:10555 403.94274:32010 404.9461:9715		582.4349609375	582.4349609375	25691	24720	61133	51411	40419	44203	48348	44243	26215	31532	45612	44986	51238	52491	31610	37743
2631	16.455	603.31091	(2S)-5,7-dihydroxy-2-(4-hydroxyphenyl)-6-[(2S,3R,4R,5S,6R)-3,4,5-trihydroxy-6-[[(2R,3R,4R,5R,6S)-3,4,5-trihydroxy-6-methyloxan-2-yl]oxymethyl]oxan-2-yl]-2,3-dihydrochromen-4-one	[M+H]+		0.569	False	null	603.29724	C27H32O14	Flavonoid C-glycosides	HFSJWNXFQYKQNX-GTTIYPEBSA-N	O=C1C2=C(O)C(=C(O)C=C2OC(C3=CC=C(O)C=C3)C1)C4OC(COC5OC(C)C(O)C(O)C5O)C(O)C(O)C4O	530	True	True	False		False	False	null	null	96.3	null	null	null	null	135.02	sample-0039-r001	603.31091:16694 604.31426:8623 605.31762:0		515.86142578125	515.86142578125	515.86142578125	515.86142578125	37400	41581	45667	45281	55365	54330	515.86142578125	5334	62907	62919	32800	26271	26786	27215
1714	7.715	498.2717	(2S,3R,4R,5R,6R)-2-methyl-6-[[(2R,3S,4S,5R,6R)-3,4,5-trihydroxy-6-[(E)-7-hydroxy-3,7-dimethyloct-3-enoxy]oxan-2-yl]methoxy]oxane-3,4,5-triol	[M+H]+	ion correlated with 1504	0.569	False	null	498.29086	C22H40O11	Fatty acyl glycosides of mono- and disaccharides	VUGMGEQWBOCMAV-QLEKUEJFSA-N	OC1C(O)C(OCC2OC(OCCC(=CCCC(O)(C)C)C)C(O)C(O)C2O)OC(C)C1O	530	True	True	False		False	False	null	null	92.9	null	null	null	null	156.27	sample-0003-r001	498.2717:12727 499.27505:0 500.27841:7639		508.41015625	508.41015625	29686	35179	72007	77289	57117	43941	55506	50657	31462	41098	53879	59828	60912	59225	37330	30221
4392	17.351	964.6076	(2S,3R,4R,5R,6S)-2-[(2R,3R,4S,5S,6R)-2-[[(3S,6S,8R,10R,12R,13R,14R,17S)-3,12-dihydroxy-4,4,8,10,14-pentamethyl-17-[(2S)-6-methyl-2-[(2S,3R,4S,5S,6R)-3,4,5-trihydroxy-6-(hydroxymethyl)oxan-2-yl]oxyhept-5-en-2-yl]-2,3,5,6,7,9,11,12,13,15,16,17-dodecahydro-1H-cyclopenta[a]phenanthren-6-yl]oxy]-4,5-dihydroxy-6-(hydroxymethyl)oxan-3-yl]oxy-6-methyloxane-3,4,5-triol	[M+2H]2+		0.879	False	null	964.58392	C48H82O18	Triterpene saponins	PWAOOJDMFUQOKB-DQASNDRCSA-N	OCC1OC(OC2CC3(C)C(CC(O)C4C(CCC43C)C(OC5OC(CO)C(O)C(O)C5O)(C)CCC=C(C)C)C6(C)CCC(O)C(C)(C)C26)C(OC7OC(C)C(O)C(O)C7O)C(O)C1O	530	True	True	False		False	False	null	null	89.4	null	null	null	null	325.27	sample-0048-r002	964.6076:21978 965.61095:21373 966.61431:6441		662.65634765625	141268	212642	220400	90749	88348	165740	170890	208138	169130	164934	137521	78468	71675	200675	182627	144968	149978
3470	16.061	727.29224	(2S,3R,4R,5R,6S)-2-[(2S,3R,4S,5S,6R)-4,5-dihydroxy-2-[4-[3-(4-hydroxy-3,5-dimethoxyphenyl)-1,3,3a,4,6,6a-hexahydrofuro[3,4-c]furan-6-yl]-2,6-dimethoxyphenoxy]-6-(hydroxymethyl)oxan-3-yl]oxy-6-methyloxane-3,4,5-triol	[M+H]+		0.569	False	null	727.28076	C34H46O17	Lignan glycosides	IZSBMDHDBLUZOI-ITDRTIBASA-N	OC1=C(OC)C=C(C=C1OC)C2OCC3C(OCC23)C4=CC(OC)=C(OC5OC(CO)C(O)C(O)C5OC6OC(C)C(O)C(O)C6O)C(OC)=C4	530	True	True	False		False	False	null	null	97.4	null	null	null	null	49.21	sample-0054-r002	727.29224:3944 728.29559:0 729.29895:0		521.796923828125	521.796923828125	11512	6037	521.796923828125	521.796923828125	15745	10064	11433	12446	16592	11216	521.796923828125	521.796923828125	11330	10249	11930	11217
3476	7.812	729.41254	(2S,3R,4R,5R,6S)-2-{[(2S,3R,4S,5S)-4,5-dihydroxy-2-[(1'S,2R,4'S,7'S,8'R,9'S,13'R,14'R,16'S)-7',9',13'-trimethyl-5-methylidene-5'-oxaspiro[oxane-2,6'-pentacyclo[10.8.0.0?,?.0?,?.0??,??]icosan]-18'-en-14'-oloxy]oxan-3-yl]oxy}-6-methyloxane-3,4,5-triol	[M+2H]2+	ion correlated with 1683; ion correlated with 3478; ion correlated with 3459	0.586	False	null	729.3999	C38H58O12	Steroidal saponins	IKSYBPLYPLDCSW-FOEIDLOLSA-N	OC1COC(OC2CC3=CCC4C(CCC5(C)C4CC6OC7(OCC(=C)CC7)C(C)C65)C3(C)C(O)C2)C(OC8OC(C)C(O)C(O)C8O)C1O	530	True	True	False		False	False	null	null	96.9	null	null	null	null	436.26	sample-0019-r001	729.41254:33495 730.41589:14356 731.41925:0		3666.83359375	166668	98350	98747	198926	192475	147678	129546	177384	161362	128894	130711	184295	173388	181016	186400	110784	102870
3704	18.5	771.50098	(2S,3R,4S,5R)-2-[(2R,3R,4S,5S,6R)-2-[[(3S,6S,8R,10R,12R,13R,14R,17S)-3,12-dihydroxy-17-[(2S)-2-hydroxy-6-methylhept-5-en-2-yl]-4,4,8,10,14-pentamethyl-2,3,5,6,7,9,11,12,13,15,16,17-dodecahydro-1H-cyclopenta[a]phenanthren-6-yl]oxy]-4,5-dihydroxy-6-(hydroxymethyl)oxan-3-yl]oxyoxane-3,4,5-triol	[M+H]+		0.466	False	null	771.48889	C41H70O13	Triterpene saponins	FNIRVWPHRMMRQI-JLFYWXTPSA-N	OCC1OC(OC2CC3(C)C(CC(O)C4C(CCC43C)C(O)(C)CCC=C(C)C)C5(C)CCC(O)C(C)(C)C25)C(OC6OCC(O)C(O)C6O)C(O)C1O	530	True	True	False		False	False	null	null	97.1	null	null	null	null	155.78	sample-0056-r002	771.50098:55774 772.50433:25034 773.50769:46118		3183.326953125	210450	292880	91541	59951	69733	167425	182246	194838	195897	174662	175157	114007	125366	217789	200755	200953	202688
775	17.379	367.28857	(2S,3R,4S,5S,6R)-2-[4-(3-hydroxybutyl)phenoxy]-6-(hydroxymethyl)oxane-3,4,5-triol	[M+H]+	similar chromatogram in higher mz_1044	0.776	False	null	367.27789	C16H24O7	Phenolic glycosides	SCUSKAVTYFDOEU-YLHHEPAUSA-N	OCC1OC(OC2=CC=C(C=C2)CCC(O)C)C(O)C(O)C1O	530	True	True	False		False	False	null	null	97.7	null	null	null	null	38.16	sample-0007-r001	367.28857:46099 368.29192:16677 369.29528:0		165785	11207.86328125	269759	261162	150751	156778	247264	230694	304741	300692	170429	176116	243062	241281	289001	302777	219874	221556
3764	22.761	781.22363	(2S,3R,4S,5S,6R)-2-[4-[(3S,3aR,6S,6aR)-6-[3,5-dimethoxy-4-[(2S,3R,4S,5S,6R)-3,4,5-trihydroxy-6-(hydroxymethyl)oxan-2-yl]oxyphenyl]-1,3,3a,4,6,6a-hexahydrofuro[3,4-c]furan-3-yl]-2,6-dimethoxyphenoxy]-6-(hydroxymethyl)oxane-3,4,5-triol	[M+H]+		0.793	False	null	781.23157	C34H46O18	Lignan glycosides	FFDULTAFAQRACT-XKBSQSBASA-N	OCC1OC(OC2=C(OC)C=C(C=C2OC)C3OCC4C(OCC34)C5=CC(OC)=C(OC6OC(CO)C(O)C(O)C6O)C(OC)=C5)C(O)C(O)C1O	530	True	True	False		False	False	null	null	98.7	null	null	null	null	137.71	sample-0005-r001	781.22363:12430 782.22698:12863 783.23034:9259		1082.278125	1082.278125	61027	55340	68321	60021	66372	41755	59786	62742	45150	31518	21463	20507	38121	22562	58482	51157
2281	6.952	561.31879	(2S,3R,4S,5S,6R)-2-[4-[[(3S,4R,5S)-3-hydroxy-5-(4-hydroxy-3-methoxyphenyl)-4-(hydroxymethyl)oxolan-3-yl]methyl]-2-methoxyphenoxy]-6-(hydroxymethyl)oxane-3,4,5-triol	[M+2H]2+	ion correlated with 1486	0.776	False	null	561.32379	C26H34O12	Lignan glycosides	SXGSYHDLSPXCMU-CTQTXEDXSA-N	OC1=CC=C(C=C1OC)C2OCC(O)(CC3=CC=C(OC4OC(CO)C(O)C(O)C4O)C(OC)=C3)C2CO	530	True	True	False		False	False	null	null	99.5	null	null	null	null	43.81	sample-0019-r001	561.31879:51781 562.32214:18648 563.3255:0		7290.4515625	90930	149413	161689	281070	279612	225598	226258	260630	249931	184931	197474	257496	272989	271682	274642	167757	167280
1696	21.023	495.32898	(2S,3R,5R,10R,13R,14S,17S)-2,3,14-trihydroxy-10,13-dimethyl-17-[(2R,3R,5R)-2,3,6-trihydroxy-5,6-dimethylheptan-2-yl]-2,3,4,5,9,11,12,15,16,17-decahydro-1H-cyclopenta[a]phenanthren-6-one	[M+Na]+	similar chromatogram in higher mz_1886; similar chromatogram in higher mz_3279; adduct linked to 1515_[M+H]+	0.828	False	null	495.3316	C28H46O7	Hydroxy bile acids, alcohols and derivatives	IJRBORPEVKCEQD-WJUVRXFPSA-N	O=C1C=C2C(CCC3(C)C(CCC23O)C(O)(C)C(O)CC(C)C(O)(C)C)C4(C)CC(O)C(O)CC14	530	True	True	False		False	False	null	null	99.9	null	null	null	null	933.56	sample-0023-r001	495.32898:103916 496.33233:43371 497.33569:10480		17130.5109375	17130.5109375	422647	436206	497435	493171	491794	470990	418005	417010	400980	404750	531334	546425	395294	409731	202287	199937
443	1.628	307.00754	(2S,3S)-2-(3,4,5-trihydroxyphenyl)-3,4-dihydro-2H-chromene-3,5,7-triol	[M+H-H2O]+	adduct linked to 547_[M+H]+	0.966	False	null	307.00793	C15H14O7	Epigallocatechins	XMOCLSLCDHWDHP-WFASDCNBSA-N	OC=1C=C(O)C2=C(OC(C3=CC(O)=C(O)C(O)=C3)C(O)C2)C1	530	True	True	False		False	False	null	null	100	null	null	null	null	1443.09	sample-0038-r002	307.00754:107015 308.01089:11417 309.01425:0		58380	84082	500482	461947	557430	575288	488958	493323	400285	384552	439241	440670	392673	397427	466208	464144	486123	493269
3004	7.421	649.37372	(2S,3S,4S,5R,6R)-6-[[(3S,6aR,6bS,8aS,14bR)-8a-carboxy-4-(hydroxymethyl)-4,6a,6b,11,11,14b-hexamethyl-1,2,3,4a,5,6,7,8,9,10,12,12a,14,14a-tetradecahydropicen-3-yl]oxy]-3,4,5-trihydroxyoxane-2-carboxylic acid	[M+H]+	ion correlated with 3435; ion correlated with 1169	0.776	False	null	649.39459	C36H56O10	Triterpene saponins	DYFUVQSGLMQLRX-CGBUBQHTSA-N	O=C(O)C1OC(OC2CCC3(C)C4CC=C5C6CC(C)(C)CCC6(C(=O)O)CCC5(C)C4(C)CCC3C2(C)CO)C(O)C(O)C1O	530	True	True	False		False	False	null	null	91.7	null	null	null	null	270.94	sample-0020-r002	649.37372:24484 650.37707:12221 651.38043:0		1429.759375	1429.759375	61951	66748	134616	138277	107182	100397	108947	119698	77145	80750	124566	120363	125085	128148	60218	73204
3054	18.261	655.34552	(2S,3S,4S,5R,6R)-6-[[(3S,6aR,6bS,8aS,14bR)-8a-carboxy-4,4,6a,6b,11,11,14b-heptamethyl-1,2,3,4a,5,6,7,8,9,10,12,12a,14,14a-tetradecahydropicen-3-yl]oxy]-3,4,5-trihydroxyoxane-2-carboxylic acid	[M+H]+	adduct linked to 3206_[M+Na]+	0.793	False	null	655.34241	C36H56O9	Triterpene saponins	IUCHKMAZAWJNBJ-DKAZIEIMSA-N	O=C(O)C1OC(OC2CCC3(C)C4CC=C5C6CC(C)(C)CCC6(C(=O)O)CCC5(C)C4(C)CCC3C2(C)C)C(O)C(O)C1O	530	True	True	False		False	False	null	null	99.8	null	null	null	null	201.16	sample-0044-r002	655.34552:48876 656.34887:29994 657.35223:6910		5345.27109375	5345.27109375	192654	189646	213946	204826	134034	136791	189742	189930	117215	105690	105316	99946	230884	224892	155860	152117
339	4.703	283.13785	(2S,8R)-8-hydroxy-2-[(1S)-1-hydroxyheptyl]-2,3,4,6,7,8-hexahydrochromen-5-one	[M+H]+		0.707	False	null	283.13016	C16H26O4	Benzopyrans	INHVGPIPHZJQOP-ZNMIVQPWSA-N	O=C1C2=C(OC(CC2)C(O)CCCCCC)C(O)CC1	530	True	True	False		False	False	null	null	98.8	null	null	null	null	148.38	sample-0055-r001	283.13785:13659 284.1412:0 285.14456:0		611.64970703125	611.64970703125	49281	44329	611.64970703125	611.64970703125	611.64970703125	611.64970703125	611.64970703125	611.64970703125	6782	6401	611.64970703125	611.64970703125	6116	11083	20272	19517
963	16.359	397.28699	(2Z)-2-[(E)-6-(hydroxymethyl)-2,4,8,10-tetramethyldodec-2-enylidene]-4-methylpentanedioic acid	[M+H-H2O]+	adduct linked to 1255_[M+Na]+	0.741	False	null	397.29483	C23H40O5	Acyclic diterpenoids	NNPPLRJHBQPBAQ-UKRBZAIKSA-N	O=C(O)C(=CC(=CC(C)CC(CO)CC(C)CC(C)CC)C)CC(C(=O)O)C	530	True	True	False		False	False	null	null	98.8	null	null	null	null	125.09	sample-0011-r001	397.28699:12049 398.29034:0 399.2937:0		532.017529296875	532.017529296875	26767	18240	27970	22605	39432	38146	44862	45034	33535	33032	70000	68550	31278	35878	29226	31516
4572	14.413	1089.60706	(3?,5?,9?,16?)-16,23-Dihydroxy-13,28-epoxyolean-11-en-3-yl 6-deoxy-?-L-mannopyranosyl-(1->2)-[6-deoxy-?-L-mannopyranosyl-(1->4)-?-D-glucopyranosyl-(1->3)]-?-D-glucopyranoside	[M+H]+	adduct linked to 4600_[M+ACN+H]+	0.828	False	null	1089.58398	C54H88O22	Triterpene saponins	QKBNQKFVZBEPIH-FXLKGUOQSA-N	OCC1OC(OC2CCC3(C)C4C=CC56OCC7(CCC(C)(C)CC57)C(O)CC6(C)C4(C)CCC3C2(C)CO)C(OC8OC(C)C(O)C(O)C8O)C(OC9OC(CO)C(OC%10OC(C)C(O)C(O)C%10O)C(O)C9O)C1O	530	True	True	False		False	False	null	null	89.9	null	null	null	null	80.86	sample-0003-r001	1089.60706:6077 1090.61041:0 1091.61377:0		565.839208984375	565.839208984375	18586	19702	34047	31490	25885	18681	29293	30293	24551	25750	29213	25006	26947	23369	24896	25387
4622	14.414	1185.56372	(3?,5?,9?,16?,18?,22?)-22-Acetoxy-16-hydroxy-13,28-epoxyoleanan-3-yl 6-deoxy-?-L-mannopyranosyl-(1->2)-?-D-galactopyranosyl-(1->3)-[?-D-glucopyranosyl-(1->2)]-?-D-glucopyran osiduronic acid	[M+H]+		0.155	False	null	1185.56628	C56H90O25	Triterpene saponins	KRRMMMSUTGHBPX-OIRMQMHZSA-N	O=C(O)C1OC(OC2CCC3(C)C(CCC4(C)C3CCC56OCC7(C(O)CC54C)C(OC(=O)C)CC(C)(C)CC67)C2(C)C)C(OC8OC(CO)C(O)C(O)C8O)C(OC9OC(CO)C(O)C(O)C9OC%10OC(C)C(O)C(O)C%10O)C1O	530	True	True	False		False	False	null	null	99.9	null	null	null	null	45.78	sample-0003-r001	1185.56372:4168 1186.56707:0 1187.57043:0		512.492578125	512.492578125	5125	5740	21692	11436	17879	10432	10622	5164	10953	512.492578125	512.492578125	512.492578125	512.492578125	512.492578125	512.492578125	512.492578125
4321	20.777	939.64105	(30E,34E)-2,6,10,14,18,22,26,30,34-nonamethyl-36-[(2R,3R,4S,5S,6R)-3,4,5-trihydroxy-6-(hydroxymethyl)oxan-2-yl]oxyhexatriaconta-2,30,34-triene-6,10,14,18,22,26,27-heptol	[M+H]+		0.759	False	null	939.67426	C51H96O13	Polyterpenoids	MONOOAYGIBRELN-REQVTYDXSA-N	OCC1OC(OCC=C(C)CCC=C(C)CCC(O)C(O)(C)CCCC(O)(C)CCCC(O)(C)CCCC(O)(C)CCCC(O)(C)CCCC(O)(C)CCC=C(C)C)C(O)C(O)C1O	530	True	True	False		False	False	null	null	80.2	null	null	null	null	353.92	sample-0037-r001	939.64105:41299 940.6444:38993 941.64776:12597		1481.69228515625	1481.69228515625	14817	22494	24742	28972	38135	40049	43816	46327	37067	48001	54758	66836	61786	70421	58925	64777
213	13.33	251.14961	(3aR,4aS,5S,5aR,6aR)-5-(3-hydroxybutyl)-5a-methyl-3-methylidene-3a,4,4a,5,6,6a-hexahydrocyclopropa[f][1]benzofuran-2-one	[M+H]+	adduct linked to 289_[M+Na]+	0.828	False	null	251.16417	C15H22O3	Xanthanolides	MTIXBBDFRVGBOQ-WQFFSLPPSA-N	O=C1OC2CC3(C)C(CCC(O)C)C3CC2C1=C	530	True	True	False		False	False	null	null	95.9	null	null	null	null	54.61	sample-0014-r002	251.14961:4544 252.15296:0 253.15632:0		505.162890625	505.162890625	22887	18855	16986	5675	10804	16738	19538	18360	5052	11716	17943	10544	11691	24064	17841	17190
2100	6.952	542.341	(3E,7E,11E,15E)-5,9,13,17,18-pentahydroxy-4,6,8,10-tetramethyl-2-[(E)-2-methylbut-2-enyl]nonadeca-3,7,11,15-tetraenedioic acid	[M+2H]2+	ion correlated with 2080	0.793	False	null	542.33234	C28H44O9	Very long-chain fatty acids	YKAQENKKQWMYFZ-SLELSECNSA-N	O=C(O)C(O)C(O)C=CCC(O)C=CC(C)C(O)C(=CC(C)C(O)C(=CC(C(=O)O)CC(=CC)C)C)C	530	True	True	False		False	False	null	null	98.5	null	null	null	null	1419.84	sample-0020-r002	542.341:106748 543.34435:26243 544.34771:0		5182.267578125	51823	349481	347114	605807	593778	503135	500146	550382	540323	429054	427149	592493	575071	583576	595769	359935	371515
1326	18.573	447.2785	(3R,7R,8R,8aS)-3,4'-dihydroxy-7'-(2-hydroxyethyl)-4,4,7,8a-tetramethylspiro[2,3,4a,5,6,7-hexahydro-1H-naphthalene-8,2'-3,8-dihydrofuro[2,3-e]isoindole]-6'-one	[M+H]+		0.517	False	null	447.28534	C25H35NO5	Isoindolones	ZHECNBLIOXZXBL-TVDJWTRXSA-N	O=C1C2=CC(O)=C3C(OC4(C3)C(C)CCC5C(C)(C)C(O)CCC54C)=C2CN1CCO	530	True	True	False		False	False	null	null	99.1	null	null	null	null	446.19	sample-0018-r002	447.2785:42648 448.28185:11343 449.28521:0		197005	2525.9927734375	25260	31466	42818	44662	87124	94549	118336	120068	155916	46659	140557	650129	382938	372011	263971	267183
1336	7.525	448.26291	(3S,3'R,3'aS,6'S,6aS,6bS,7'aR,9R,11bR)-3-hydroxy-3',6',10,11b-tetramethylspiro[1,2,3,4,6,6a,6b,7,8,11a-decahydrobenzo[a]fluorene-9,2'-3a,4,5,6,7,7a-hexahydro-3H-furo[3,2-b]pyridine]-11-one	[M+H]+	ion correlated with 1337	0.534	False	null	448.2822	C27H39NO3	Jerveratrum-type alkaloids	CLEXYFLHGFJONT-GDMKTYFQSA-N	O=C1C2=C(C)C3(OC4CC(C)CNC4C3C)CCC2C5CC=C6CC(O)CCC6(C)C15	530	True	True	False		False	False	null	null	92.8	null	null	null	null	768.09	sample-0020-r002	448.26291:86511 449.26626:12904 450.26962:52644		15468.6515625	15468.6515625	302323	300359	552467	550583	422311	439353	466506	433336	376079	361167	505670	507096	522055	498664	329431	330758
2436	16.642	581.04907	(3S,4R)-3-[(3S,4R)-5,7-dihydroxy-4-(4-hydroxyphenyl)-2-oxo-3,4-dihydrochromen-3-yl]-5,7-dihydroxy-4-(4-hydroxyphenyl)-3,4-dihydrochromen-2-one	[M+H]+	ion correlated with 2706; ion correlated with 2703; ion correlated with 2568; ion correlated with 2560; ion correlated with 2432; ion correlated with 2319; ion correlated with 2318	0.724	False	null	581.04633	C30H22O10	Neoflavans	WCAMADNGWUBZMH-ZBVBGGFBSA-N	O=C1OC=2C=C(O)C=C(O)C2C(C3=CC=C(O)C=C3)C1C4C(=O)OC=5C=C(O)C=C(O)C5C4C6=CC=C(O)C=C6	530	True	True	False		False	False	null	null	99.8	null	null	null	null	1428.04	sample-0010-r002	581.04907:108101 582.05242:10651 583.05578:52186		754340	19970.16875	424988	425824	684945	691523	542103	562947	660676	683599	733167	737670	649605	631204	604995	616805	408932	407459
3026	7.526	652.40973	(3S,4S,6aR,6bS,8R,8aR,12aS,14bR)-8-hydroxy-4,6a,6b,11,11,14b-hexamethyl-3-[(2S,3R,4S,5R)-3,4,5-trihydroxyoxan-2-yl]oxy-1,2,3,4a,5,6,7,8,9,10,12,12a,14,14a-tetradecahydropicene-4,8a-dicarboxylic acid	[M+2H]2+	ion correlated with 1288; ion correlated with 1292; ion correlated with 1304	0.672	False	null	652.40552	C35H54O10	Triterpenoids	CFAJIMXUZRPYDP-GHCUZIKHSA-N	O=C(O)C1(C)C(OC2OCC(O)C(O)C2O)CCC3(C)C4CC=C5C6CC(C)(C)CCC6(C(=O)O)C(O)CC5(C)C4(C)CCC13	530	True	True	False		False	False	null	null	99.6	null	null	null	null	298.75	sample-0019-r001	652.40973:24484 653.41308:8595 654.41644:0		2308.9380859375	2308.9380859375	68864	76427	148316	138315	106172	107371	124683	123130	96735	93495	128209	128099	131343	130495	78741	77813
2287	7.081	561.87738	(3S,5R,8S)-2-[(benzoyloxy)methyl]-8-methyl-3-{[(2S,3R,4S,5S,6R)-3,4,5-trihydroxy-6-(hydroxymethyl)oxan-2-yl]oxy}-9,10-dioxatetracyclo[4.3.1.0?,?.0?,?]decane-6-sulfonic acid	[M+2H]2+	ion correlated with 2304	0.845	False	null	561.89148	C23H28O13S	Terpene glycosides	IRBLIRNSGBXQFB-HJOPEMAASA-N	O=C(OCC12C3OC4(C)CC(O3)(C2CC41OC5OC(CO)C(O)C(O)C5O)S(=O)(=O)O)C=6C=CC=CC6	530	True	True	False		False	False	null	null	96.1	null	null	null	null	1267.57	sample-0019-r001	561.87738:94315 562.88073:26753 563.88409:0		14658.0171875	14658.0171875	330592	319998	579548	568016	459100	454133	495139	481116	394723	384804	519171	510606	540171	535631	339323	321703
1101	7.316	417.28055	(3Z)-3-[[1,6-dimethyl-2-[(1E,3E)-penta-1,3-dienyl]-4a,5,6,7,8,8a-hexahydro-2H-naphthalen-1-yl]-hydroxymethylidene]-5-(1-hydroxyethyl)pyrrolidine-2,4-dione	[M+H]+	ion correlated with 1066; ion correlated with 1113	0.828	False	null	417.27478	C24H33NO4	Pyrrolines	AIFXMSDWXBFQTF-SNXGECCISA-N	O=C1C(C(O)=NC1C(O)C)=C(O)C2(C)C(C=CC=CC)C=CC3CC(C)CCC32	530	True	True	False		False	False	null	null	99.3	null	null	null	null	451.96	sample-0019-r001	417.28055:39421 418.2839:0 419.28726:42075		5997.242578125	108075	138729	130514	217986	222857	184453	175136	192779	195354	162760	149276	200088	196403	206518	200348	140021	129423
176	11.538	240.24352	(4,8,8-trimethyldecahydro-1,4-methanoazulen-9-yl)methanol	[M+H]+	similar chromatogram in higher mz_2794	0.966	False	null	240.23218	C15H26O	Sesquiterpenoids	VZJHQHUOVIDRCF-UHFFFAOYSA-N	OCC1C2CCC3C2C(C)(C)CCCC13C	530	True	True	False		False	False	null	null	97.5	null	null	null	null	1614.46	sample-0001-r001	240.24352:100590 241.24687:21649 242.25023:0		85831	8583.14296875	785639	746751	726792	716462	685662	690227	688872	687637	684864	671802	644179	660939	692501	666494	651492	648292
876	18.021	385.18088	(4aR)-5-hydroxy-6-methoxy-1,1-dimethyl-7-propan-2-yl-2,3,4,9,10,10a-hexahydrophenanthrene-4a-carboxylic acid	[M+H]+		0.707	False	null	385.17755	C21H30O4	Diterpenoids	QQNSARJGBPMQDI-MZVUKIKXSA-N	O=C(O)C12C=3C(O)=C(OC)C(=CC3CCC1C(C)(C)CCC2)C(C)C	530	True	True	False		False	False	null	null	99.8	null	null	null	null	53.73	sample-0019-r001	385.18088:4941 386.18423:0 387.18759:0		498.18935546875	498.18935546875	13281	18505	16573	17995	19419	11127	18436	12718	18711	17392	10989	10985	17139	25650	17651	7448
3332	16.45	698.42865	(4aR,5R,6aS,6bR,10S,12aR)-10-[(2R,3R,4R,5S,6R)-3-acetamido-4,5-dihydroxy-6-(hydroxymethyl)oxan-2-yl]oxy-5-hydroxy-2,2,6a,6b,9,9,12a-heptamethyl-1,3,4,5,6,6a,7,8,8a,10,11,12,13,14b-tetradecahydropicene-4a-carboxylic acid	[M+2H]2+		0.448	False	null	698.42383	C38H61NO9	Triterpene saponins	ZZVZUHRMTUSANL-XACBXLEPSA-N	O=C(O)C12CCC(C)(C)CC2C3=CCC4C5(C)CCC(OC6OC(CO)C(O)C(O)C6N=C(O)C)C(C)(C)C5CCC4(C)C3(C)CC1O	530	True	True	False		False	False	null	null	99.5	null	null	null	null	328.59	sample-0054-r002	698.42865:25326 699.432:0 700.43536:23916		1579.76572265625	1579.76572265625	95633	126914	133693	142579	108440	121717	120081	92711	134848	136328	124603	95047	120274	113703	82596	78003
377	4.738	292.21368	(4aS)-6,7-dihydroxy-1,1,4a-trimethyl-3,4,10,10a-tetrahydro-2H-phenanthren-9-one	[M+H]+		0.914	False	null	292.1907	C17H22O3	Diterpenoids	JMBKXUYCBVKSSY-OMOCHNIRSA-N	O=C1C2=CC(O)=C(O)C=C2C3(C)CCCC(C)(C)C3C1	530	True	True	False		False	False	null	null	90	null	null	null	null	200.14	sample-0017-r001	292.21368:67334 293.21703:15588 294.22039:0		542.274658203125	542.274658203125	18490	11489	542.274658203125	5583	32645	33017	75690	73864	11336	18764	153995	146466	66321	66434	51069	58302
3127	16.944	666.40076	(4aS,6aR,6bR,10S,12aR)-1,2,6b,9,9,12a-hexamethyl-10-[(2R,3R,4S,5S,6R)-3,4,5-trihydroxy-6-(hydroxymethyl)oxan-2-yl]oxy-2,3,4,5,6,6a,7,8,8a,10,11,12,13,14b-tetradecahydro-1H-picene-4a,6a-dicarboxylic acid	[M+2H]2+		0.793	False	null	666.42114	C36H56O10	Triterpene saponins	AXNXSFBKZQIMPF-RIBCLQTCSA-N	O=C(O)C12C(=CCC3C4(C)CCC(OC5OC(CO)C(O)C(O)C5O)C(C)(C)C4CCC31C)C6C(C)C(C)CCC6(C(=O)O)CC2	530	True	True	False		False	False	null	null	92	null	null	null	null	747.3	sample-0010-r002	666.40076:58381 667.40411:24024 668.40747:0		9326.88828125	449857	209320	211053	347701	335069	287974	277640	346854	335453	400586	401611	329097	338088	316646	314078	213465	232251
356	7.365	288.18234	(4-oxido-2,3,5,6,7,8-hexahydro-1H-pyrrolizin-4-ium-1-yl)methyl 2,3-dihydroxy-3-methylpentanoate	[M+H]+	adduct linked to 461_[M+Na]+	0.931	False	null	288.1835	C14H25NO5	Pyrrolizidines	QWYNXLBAFAPSKQ-UHFFFAOYSA-N	O=C(OCC1CCN2(=O)CCCC12)C(O)C(O)(C)CC	530	True	True	False		False	False	null	null	100	null	null	null	null	302.01	sample-0030-r002	288.18234:34630 289.18569:7619 290.18905:0		95623	85498	69592	70118	106898	100234	156676	140795	66421	64157	148523	150468	31352	31922	85256	77458	117014	109198
3380	7.718	707.42834	(4R,6S,8S,9Z,11E)-16-chloro-17,19-dihydroxy-4-methyl-3,7-dioxatricyclo[13.4.0.0?,?]nonadeca-1(15),9,11,16,18-pentaene-2,13-dione	[M+2H]2+	ion correlated with 1548; ion correlated with 3355	0.724	False	null	707.43414	C18H17ClO6	Hydroxybenzoic acid derivatives	WYZWZEOGROVVHK-RPJJWQTDSA-N	O=C1OC(C)CC2OC2C=CC=CC(=O)CC=3C(Cl)=C(O)C=C(O)C13	530	True	True	False		False	False	null	null	99.3	null	null	null	null	727.93	sample-0020-r002	707.42834:57202 708.43169:21864 709.43505:0		134354	7433.003125	164737	171604	343954	355072	275609	286506	297944	298003	213334	218985	318480	313325	321077	317540	191258	187254
1284	1.33	441.04712	(5-benzoyloxy-3-chloro-4,6-dihydroxycyclohexen-1-yl)methyl benzoate	[M+H]+		0.397	False	null	441.05017	C21H19ClO6	Benzoic acid esters	QUOOWFYEPMIYFF-UHFFFAOYSA-N	O=C(OCC1=CC(Cl)C(O)C(OC(=O)C=2C=CC=CC2)C1O)C=3C=CC=CC3	530	True	True	False		False	False	null	null	99.8	null	null	null	null	128.04	sample-0004-r002	441.04712:10449 442.05047:0 443.05383:0		20.2440612792969	20.2440612792969	202	20.2440612792969	86563	87867	11647	5722	20.2440612792969	20.2440612792969	82003	87650	12375	14499	20010	23673	19328	27906
1991	16.731	531.00952	(5E)-4-[(E)-3-(4-hydroxyphenyl)prop-2-enoyl]oxy-2-methyl-5-[2-[(2R,3R,4S,5S,6R)-3,4,5-trihydroxy-6-(hydroxymethyl)oxan-2-yl]oxyethylidene]cyclopentene-1-carboxylic acid	[M+H]+		0.741	False	null	530.98798	C24H28O11	Coumaric acid esters	CBJNLOVRAFQEQH-VUIINJGZSA-N	O=C(O)C=1C(=CCOC2OC(CO)C(O)C(O)C2O)C(OC(=O)C=CC3=CC=C(O)C=C3)CC1C	530	True	True	False		False	False	null	null	91.1	null	null	null	null	90.51	sample-0004-r002	531.00952:7232 532.01287:0 533.01623:0		578.214501953125	578.214501953125	10437	10014	36268	43279	18937	25653	32557	35782	40085	35995	26727	33537	32188	31123	10368	10447
4431	4.901	985.29828	(5Z)-4-[2-[[(1S,2S,3S,5R)-5-(1,3-dihydroxypropan-2-yl)-3-[2-[(3Z)-3-ethylidene-5-methoxycarbonyl-2-[(2S,3R,4S,5S,6R)-3,4,5-trihydroxy-6-(hydroxymethyl)oxan-2-yl]oxy-4H-pyran-4-yl]acetyl]oxy-2-methylcyclopentyl]methoxy]-2-oxoethyl]-5-ethylidene-6-[(2S,3R,4S,5S,6R)-3,4,5-trihydroxy-6-(hydroxymethyl)oxan-2-yl]oxy-4H-pyran-3-carboxylic acid	[M+ACN+H]+	ion correlated with 663; adduct linked to 1434_[M+H-H2O]2+	0.914	False	null	985.30164	C43H62O24	Terpene glycosides	ZQXBVPNSSGEUCM-CVNCRVLDSA-N	O=C(O)C1=COC(OC2OC(CO)C(O)C(O)C2O)C(=CC)C1CC(=O)OCC3C(C)C(OC(=O)CC4C(=COC(OC5OC(CO)C(O)C(O)C5O)C4=CC)C(=O)OC)CC3C(CO)CO	530	True	True	False		False	False	null	null	99.8	null	null	null	null	832.06	sample-0001-r001	985.29828:55174 986.30163:36881 987.30499:30485		4741.717578125	4741.717578125	405525	405808	82033	76663	409462	398325	398232	383703	85482	85750	325283	309556	379183	384718	340865	350372
480	11.876	313.25845	(9Z,12E)-15,16-dihydroxyoctadeca-9,12-dienoic acid	[M+H]+		0.81	False	null	313.23734	C18H32O4	Lineolic acids and derivatives	LKLLJYJTYPVCID-JVVXYUKTSA-N	O=C(O)CCCCCCCC=CCC=CCC(O)C(O)CC	530	True	True	False		False	False	null	null	91.5	null	null	null	null	272.02	sample-0017-r001	313.25845:16124 314.2618:0 315.26516:0		6568.5171875	6568.5171875	162591	163429	113925	170251	180496	170101	163700	167333	164646	157124	180656	167388	173628	163344	164066	163530
653	1.634	344.11578	(E)-3-[2-[(2S,3R,4S,5S,6R)-3,4,5-trihydroxy-6-(hydroxymethyl)oxan-2-yl]oxyphenyl]prop-2-enoic acid	[M+H]+		0.966	False	null	344.13397	C15H18O8	Phenolic glycosides	GVRIYIMNJGULCZ-ZMKUSUEASA-N	O=C(O)C=CC=1C=CC=CC1OC2OC(CO)C(O)C(O)C2O	530	True	True	False		False	False	null	null	93.6	null	null	null	null	374.85	sample-0010-r002	344.11578:26800 345.11913:7270 346.12249:0		7061.521875	7061.521875	139917	132946	104094	106472	91272	93306	93976	89613	139116	146896	71525	70615	88208	82317	108258	110685
216	5.35	252.15508	(E)-3-phenyl-N-(2-phenylethyl)prop-2-enamide	[M+H]+		0.534	False	null	252.13829	C17H17NO	Cinnamic acid amides	BOSUEWCVNFFBGV-VAWYXSNFSA-N	OC(=NCCC=1C=CC=CC1)C=CC=2C=CC=CC2	530	True	True	False		False	False	null	null	94.5	null	null	null	null	56.35	sample-0021-r001	252.15508:5890 253.15843:0 254.16179:0		18.263053894043	18.263053894043	4879	17045	18.263053894043	18.263053894043	27535	22650	17624	10825	18.263053894043	18.263053894043	6655	6516	18127	28779	18009	5213
1371	13.438	453.20163	(E)-5-hydroxy-N-[3-[5-[3-[[(E)-5-hydroxy-3-methylpent-2-enoyl]amino]propyl]-3,6-dioxopiperazin-2-yl]propyl]-3-methylpent-2-enamide	[M+H]+		0.81	False	null	453.20581	C22H36N4O6	Alpha amino acids and derivatives	CNQCBOHTKBVCFM-WXUKJITCSA-N	OC(=NCCCC1N=C(O)C(N=C1O)CCCN=C(O)C=C(C)CCO)C=C(C)CCO	530	True	True	False		False	False	null	null	99.7	null	null	null	null	439.2	sample-0001-r001	453.20163:30878 454.20498:10729 455.20834:0		1024279	97283	208094	169345	154342	149143	153613	150612	137097	144623	133130	139683	122997	127622	146011	132729	139893	139526
1216	7.422	431.95612	(E,2S,3R,4R,5S)-4-acetyloxy-2-amino-3,5,14-trihydroxyicos-6-enoic acid	[M+H]+	ion correlated with 1237	0.828	False	null	431.94864	C22H41NO7	Long-chain fatty acids	OOEOVXMORBPOKC-LNBSYBDWSA-N	O=C(O)C(N)C(O)C(OC(=O)C)C(O)C=CCCCCCCC(O)CCCCCC	530	True	True	False		False	False	null	null	98.9	null	null	null	null	729.79	sample-0020-r002	431.95612:53815 432.95947:0 433.96283:57785		110457	9297.90078125	184342	193620	322272	332264	262889	263899	295632	285301	228308	231185	304788	301761	312485	318572	199706	198500
183	1.722	243.19083	(Z)-2-octylpent-2-enedioic acid	[M+H]+		0.931	False	null	243.15907	C13H22O4	Medium-chain fatty acids	NIXDINZDFZJZHG-LUAWRHEFSA-N	O=C(O)C(=CCC(=O)O)CCCCCCCC	530	True	True	False		False	False	null	null	81.7	null	null	null	null	154.47	sample-0008-r002	243.19083:10347 244.19418:0 245.19754:0		1184.10400390625	1184.10400390625	45526	50290	39720	39867	47577	49560	54361	58583	58200	57374	41559	37968	50822	53362	40998	39887
710	9.879	353.25461	(Z)-9,12,13-trihydroxyoctadec-15-enoic acid	[M+H]+		0.845	False	null	353.26968	C18H34O5	Long-chain fatty acids	DNWUYCUUEGGVPR-CLTKARDFSA-N	O=C(O)CCCCCCCC(O)CCC(O)C(O)CC=CCC	530	True	True	False		False	False	null	null	95.6	null	null	null	null	234.64	sample-0033-r001	353.25461:22556 354.25796:5884 355.26132:0		56974	2579.8482421875	58977	48976	68449	59167	116094	110459	145368	130333	26637	25798	106212	104314	161282	160034	74715	76054
366	18.24	289.23911	[(1R,5R,9S,13S)-5,9,13-trimethyltetracyclo[11.2.1.0?,??.0?,?]hexadec-14-en-5-yl]methanol	[M+H]+		0.276	False	null	289.25256	C20H32O	Diterpenoids	CIGQQQTZOIDQQR-SGWMQEFOSA-N	OCC1(C)CCCC2(C)C3CCC4(C=CC3(CCC12)C4)C	530	True	True	False		False	False	null	null	96.4	null	null	null	null	103.81	sample-0029-r001	289.23911:7045 290.24246:0 291.24582:0		16.5415252685547	16.5415252685547	32002	38959	54563	56383	31272	37545	63753	23053	52094	54596	8261	22539	34724	32306	33363	33845
3825	6.58	791.32428	[(1S,4aS,6S,7R,7aS)-4-methoxycarbonyl-7-methyl-1-[(2S,3R,4S,5S,6R)-3,4,5-trihydroxy-6-(hydroxymethyl)oxan-2-yl]oxy-1,4a,5,6,7,7a-hexahydrocyclopenta[c]pyran-6-yl] (1S,4aS,6S,7R,7aS)-6-acetyloxy-7-methyl-1-[(2S,3R,4S,5S,6R)-3,4,5-trihydroxy-6-(hydroxymethyl)oxan-2-yl]oxy-1,4a,5,6,7,7a-hexahydrocyclopenta[c]pyran-4-carboxylate	[M+H]+		0.828	False	null	791.29681	C35H50O20	Iridoid O-glycosides	YDHSGSSEZHFAJJ-YRJFMNGISA-N	O=C(OC)C1=COC(OC2OC(CO)C(O)C(O)C2O)C3C1CC(OC(=O)C4=COC(OC5OC(CO)C(O)C(O)C5O)C6C4CC(OC(=O)C)C6C)C3C	530	True	True	False		False	False	null	null	86	null	null	null	null	233.98	sample-0009-r001	791.32428:14677 792.32763:7753 793.33099:0		2748.1810546875	2748.1810546875	100304	101593	96746	159221	85050	89917	95289	86420	112224	110397	81904	79124	105336	100228	59969	66915
1630	4.644	487.24371	[(2E,6Z,10Z)-7,11-bis(acetyloxymethyl)-3,15-dimethylhexadeca-2,6,10,14-tetraenyl] acetate	[M+H]+		0.69	False	null	487.24564	C26H40O6	Acyclic diterpenoids	KJBDTBUYUDRWMT-VDUSSSJLSA-N	O=C(OCC=C(C)CCC=C(COC(=O)C)CCC=C(COC(=O)C)CCC=C(C)C)C	530	True	True	False		False	False	null	null	99.9	null	null	null	null	285.61	sample-0010-r002	487.24371:25726 488.24706:7531 489.25042:0		1881.120703125	1881.120703125	101731	108003	134574	136952	85959	86864	136382	140223	216618	214007	109769	108021	89308	88688	74656	80453
3755	1.257	779.23694	[(2R,3R,4R,5R,6R)-2-[[(2R,3R,4R)-3,4-dihydroxy-4-(hydroxymethyl)oxolan-2-yl]oxymethyl]-4-[(2S,3R,4R,5R,6S)-4,5-dihydroxy-6-methyl-3-[(2S,3R,4S,5S)-3,4,5-trihydroxyoxan-2-yl]oxyoxan-2-yl]oxy-6-[2-(3,4-dihydroxyphenyl)ethoxy]-5-hydroxyoxan-3-yl] (E)-3-(3,4-dihydroxyphenyl)prop-2-enoate	[M+Na]+	adduct linked to 3627_[M+H]+	0.914	False	null	779.23688	C34H44O19	Oligosaccharides	UDHCHDJLZGYDDM-QPJJXVBHSA-N	O=C(OC1C(OC(OCCC2=CC=C(O)C(O)=C2)C(O)C1OC3OC(C)C(O)C(O)C3OC4OCC(O)C(O)C4O)CO)C=CC5=CC=C(O)C(O)=C5	530	True	True	False		False	False	null	null	100	null	null	null	null	308.22	sample-0002-r002	779.23694:28902 780.24029:12060 781.24365:0		79971	2418.954296875	259811	259208	86470	94594	160362	171780	78673	64137	67012	62500	24190	28183	116155	122709	126245	119709
4348	4.653	949.30017	[(2R,3R,4R,5R,6R)-4-[(2S,3R,4S,5R,6S)-3,4-dihydroxy-6-methyl-5-[(2S,3R,4R,5R,6S)-3,4,5-trihydroxy-6-methyloxan-2-yl]oxyoxan-2-yl]oxy-5-hydroxy-6-[(2S,3S,4R,5R)-4-hydroxy-2,5-bis(hydroxymethyl)-3-[(E)-3-(4-hydroxyphenyl)prop-2-enoyl]oxyoxolan-2-yl]oxy-2-(hydroxymethyl)oxan-3-yl] (E)-3-(4-hydroxyphenyl)prop-2-enoate	[M+H]+	adduct linked to 4404_[M+Na]+	0.741	False	null	949.2948	C42H54O23	Oligosaccharides	RTQZACYXEASSEF-FTOGDFEBSA-N	O=C(OC1C(OC(OC2(OC(CO)C(O)C2OC(=O)C=CC3=CC=C(O)C=C3)CO)C(O)C1OC4OC(C)C(OC5OC(C)C(O)C(O)C5O)C(O)C4O)CO)C=CC6=CC=C(O)C=C6	530	True	True	False		False	False	null	null	99.8	null	null	null	null	1705.71	QC1-R001	949.29816:2559 950.30151:5225 951.30487:0		182621	351391	732786	729354	25726	24897	705572	694286	760933	747901	124258	60666	483667	468204	539215	548396	646125	628691
2824	5.775	625.20905	[(2R,3R,4S,5R,6R)-6-[2-(3,4-dihydroxyphenyl)ethoxy]-3,5-dihydroxy-4-[(3R,4R,5R,6S)-3,4,5-trihydroxy-6-methyloxan-2-yl]oxyoxan-2-yl]methyl (E)-3-(3,4-dihydroxyphenyl)prop-2-enoate	[M+H]+		0.638	False	null	625.21271	C29H36O15	Coumaric acids and derivatives	FNMHEHXNBNCPCI-KAUJWNRDSA-N	O=C(OCC1OC(OCCC2=CC=C(O)C(O)=C2)C(O)C(OC3OC(C)C(O)C(O)C3O)C1O)C=CC4=CC=C(O)C(O)=C4	530	True	True	False		False	False	null	null	99.7	null	null	null	null	1294.87	sample-0022-r002	625.20905:97410 626.2124:35808 627.21576:9416		21629.0109375	481052	558928	569003	21629.0109375	21629.0109375	524246	510753	518573	502896	21629.0109375	21629.0109375	319052	319859	521248	517640	487570	495242
3302	7.623	693.4024	[(2R,3R,4S,5S,6R)-3-acetyloxy-2-(acetyloxymethyl)-5-hexanoyloxy-6-[(2S,3R)-2,3,4-trihydroxybutoxy]oxan-4-yl] 14-hydroxytetradecanoate	[M+2H]2+	ion correlated with 3808	0.707	False	null	693.40448	C34H60O14		QYCCCSUFDHWKRW-KSHKLCIXSA-N	O=C(OCC1OC(OCC(O)C(O)CO)C(OC(=O)CCCCC)C(OC(=O)CCCCCCCCCCCCCO)C1OC(=O)C)C	530	True	True	False		False	False	null	null	99.9	null	null	null	null	129.66	sample-0019-r001	693.4024:11081 694.40575:5131 695.40911:0		539.7986328125	539.7986328125	20841	17920	59468	51551	41682	37101	45888	42846	31641	29512	49198	49697	48543	50412	25884	25070
1569	5.571	480.17651	[(2R,3S,4S,5R,6R)-6-[(2S,3S,4S,5R)-3,4-dihydroxy-2,5-bis(hydroxymethyl)oxolan-2-yl]oxy-3,4,5-trihydroxyoxan-2-yl]methyl 4-hydroxybenzoate	[M+H]+		0.81	False	null	480.17114	C19H26O13	O-glycosyl compounds	CDTIMEVVBBGLIF-OVUASUNJSA-N	O=C(OCC1OC(OC2(OC(CO)C(O)C2O)CO)C(O)C(O)C1O)C3=CC=C(O)C=C3	530	True	True	False		False	False	null	null	99.5	null	null	null	null	285.95	QC1-R001	480.17627:1798 481.17962:0 482.18298:0		221098	609.889990234375	144626	140977	52645	47811	79637	81118	82376	83930	51841	47956	53503	58513	97213	95984	85965	78456
3277	1.163	689.245	[(2R,3S,4S,5R,6R)-6-[1,7-bis(4-hydroxyphenyl)-5-oxoheptan-3-yl]oxy-3,4,5-trihydroxyoxan-2-yl]methyl (E)-3-(3,4-dimethoxyphenyl)prop-2-enoate	[M+H]+		0.879	False	null	689.25562	C36H42O12		FRZOQPPWSKEZAA-QBZXRRNTSA-N	O=C(OCC1OC(OC(CC(=O)CCC2=CC=C(O)C=C2)CCC3=CC=C(O)C=C3)C(O)C(O)C1O)C=CC4=CC=C(OC)C(OC)=C4	530	True	True	False		False	False	null	null	97.8	null	null	null	null	646.99	sample-0038-r002	689.245:67296 690.24835:24095 691.25171:7153		19812.9453125	19812.9453125	591836	601408	413961	375194	542036	334568	236910	230959	349047	358826	208632	207331	287758	310610	285847	276850
3096	1.215	661.20172	[(2R,3S,4S,5R,6R)-6-[1,7-bis(4-hydroxyphenyl)-5-oxoheptan-3-yl]oxy-3,4,5-trihydroxyoxan-2-yl]methyl (E)-3-(4-hydroxyphenyl)prop-2-enoate	[M+H]+		0.517	False	null	661.20453	C34H38O11	Curcuminoids	MHWAHKIDOYBXCN-FHVVLDLYSA-N	O=C(OCC1OC(OC(CC(=O)CCC2=CC=C(O)C=C2)CCC3=CC=C(O)C=C3)C(O)C(O)C1O)C=CC4=CC=C(O)C=C4	530	True	True	False		False	False	null	null	99.8	null	null	null	null	57.17	sample-0023-r001	661.20172:5713 662.20507:0 663.20843:0		513.935595703125	513.935595703125	5139	513.935595703125	10765	17135	20384	18089	5927	513.935595703125	18539	23473	5529	5417	11055	18151	5283	6828
3366	25.379	705.16632	[(2R,3S,4S,5R,6S)-3,4-dihydroxy-6-[3,7,8-trihydroxy-2-(4-hydroxy-3-methoxyphenyl)-4-oxochromen-5-yl]oxy-5-[(2S,3R,4R,5R,6S)-3,4,5-trihydroxy-6-methyloxan-2-yl]oxyoxan-2-yl]methyl acetate	[M+H]+		0.862	False	null	705.1637	C30H34O18	Flavonoid O-glycosides	KBHXFAMQPPWLFT-NUXWGMRISA-N	O=C(OCC1OC(OC2=CC(O)=C(O)C=3OC(=C(O)C(=O)C23)C=4C=CC(O)=C(OC)C4)C(OC5OC(C)C(O)C(O)C5O)C(O)C1O)C	530	True	True	False		False	False	null	null	99.9	null	null	null	null	1324.04	sample-0004-r002	705.16632:77786 706.16967:59012 707.17303:53891		11636	156728	706308	730760	723536	769753	744062	718540	693014	680373	721062	700141	693501	675824	687801	673092	663766	721596
4435	15.791	987.62604	[(2R,3S,4S,5R,6S)-6-[(2S,3R,4S,5R,6R)-6-[[(1S,3R,4S,4aR,8aR)-4-[(3S)-3-[(2S,3R,4R,5R,6R)-3,4-dihydroxy-6-methyl-5-[(2S,3R,4R,5R,6S)-3,4,5-trihydroxy-6-methyloxan-2-yl]oxyoxan-2-yl]oxy-3-methylpent-4-enyl]-3,4,8,8a-tetramethyl-1,2,3,4a,5,6-hexahydronaphthalen-1-yl]oxy]-4,5-dihydroxy-2-methyloxan-3-yl]oxy-3,4,5-trihydroxyoxan-2-yl]methyl acetate	[M+H]+		0.586	False	null	987.62048	C46H76O20	Diterpene glycosides	YGAXNRUXTMXSJA-LDGQGHTNSA-N	O=C(OCC1OC(OC2C(O)C(O)C(OC2C)OC3CC(C)C(C)(CCC(OC4OC(C)C(OC5OC(C)C(O)C(O)C5O)C(O)C4O)(C=C)C)C6CCC=C(C)C36C)C(O)C(O)C1O)C	530	True	True	False		False	False	null	null	99.4	null	null	null	null	112.48	sample-0046-r002	987.62604:9806 988.62939:5598 989.63275:14074		514.901953125	514.901953125	39133	47944	514.901953125	514.901953125	10666	5572	19566	23863	514.901953125	514.901953125	514.901953125	514.901953125	11290	22093	10213	10799
3622	6.157	757.20178	[(2R,3S,4S,5R,6S)-6-[(2S,4R,5R,6S)-2-[2-(3,4-dihydroxyphenyl)-5,7-dihydroxy-4-oxochromen-3-yl]oxy-4,5-dihydroxy-6-methyloxan-3-yl]oxy-3,4,5-trihydroxyoxan-2-yl]methyl (E)-3-(4-hydroxyphenyl)prop-2-enoate	[M+H]+	ion correlated with 3625	0.534	False	null	757.19745	C36H36O18	Flavonoid-3-O-glycosides	LSMKTLJKBSXMMR-YQBWYNSVSA-N	O=C(OCC1OC(OC2C(O)C(O)C(OC2OC=3C(=O)C=4C(O)=CC(O)=CC4OC3C=5C=CC(O)=C(O)C5)C)C(O)C(O)C1O)C=CC6=CC=C(O)C=C6	530	True	True	False		False	False	null	null	99.6	null	null	null	null	13849.79	sample-0009-r001	757.20178:1430158 758.20513:655874 759.20849:189853		2135539	3633618	7849658	7724858	5271109	5228776	3327514	3296001	4066436	3937991	11222295	10997955	2164104	2108302	3365901	2977463	4447506	4481962
550	17.737	325.28119	[(2R,4S,5R)-5-ethenyl-1-azabicyclo[2.2.2]octan-2-yl]-(6-methoxyquinolin-4-yl)methanol	[M+H]+		0.793	False	null	325.2739	C20H24N2O2	Cinchona alkaloids	LOUPRKONTZGTKE-USWSZDBUSA-N	OC(C=1C=CN=C2C=CC(OC)=CC21)C3N4CCC(C3)C(C=C)C4	530	True	True	False		False	False	null	null	98.9	null	null	null	null	61.97	sample-0019-r001	325.28119:6545 326.28454:0 327.2879:0		531.2837890625	531.2837890625	27219	17226	24674	23889	25007	17408	17821	11384	18879	12590	20483	18830	23420	24146	23062	6080
1309	18.817	443.29587	[(2S,3R)-2-(3,4-dihydroxyphenyl)-3,5-dihydroxy-3,4-dihydro-2H-chromen-7-yl] 3,4,5-trihydroxybenzoate	[M+Na]+	adduct linked to 997_[M+H-H2O]+	0.793	False	null	443.30322	C22H18O10	Catechin gallates	WKIHBIBUCQPPBY-NQIIRXRSSA-N	O=C(OC1=CC(O)=C2C(OC(C3=CC=C(O)C(O)=C3)C(O)C2)=C1)C4=CC(O)=C(O)C(O)=C4	530	True	True	False		False	False	null	null	98.9	null	null	null	null	209.23	sample-0020-r002	443.29587:86506 444.29922:28382 445.30258:6338		31285.034375	31285.034375	371601	368267	428568	422465	434555	415040	545668	558986	488559	454987	469260	475677	408180	392617	443064	451260
3165	10.077	671.26794	[(2S,3R,4R,5S,6S)-2-[[(1aS,1bS,2S,5aR,6S,6aS)-1a-(hydroxymethyl)-2-[(2S,3R,4S,5S,6R)-3,4,5-trihydroxy-6-(hydroxymethyl)oxan-2-yl]oxy-2,5a,6,6a-tetrahydro-1bH-oxireno[5,6]cyclopenta[1,3-c]pyran-6-yl]oxy]-3,5-dihydroxy-6-methyloxan-4-yl] (E)-3-(3,4-dihydroxyphenyl)prop-2-enoate	[M+H]+		0.741	False	null	671.27509	C30H38O17	Coumaric acids and derivatives	MFIJTASICGGFJA-LAJFDIHTSA-N	O=C(OC1C(O)C(OC(C)C1O)OC2C3OC3(CO)C4C(OC=CC24)OC5OC(CO)C(O)C(O)C5O)C=CC6=CC=C(O)C(O)=C6	530	True	True	False		False	False	null	null	99	null	null	null	null	117.02	sample-0010-r002	671.26794:9043 672.27129:0 673.27465:0		508.1373046875	508.1373046875	33692	35100	27412	12672	31402	29374	27442	37677	39642	48330	39370	48256	26906	22650	30278	27919
2929	17.408	638.99023	[(2S,3R,4R,5S,6S)-2-[2-(3,4-dihydroxyphenyl)-5,7-dihydroxy-4-oxochromen-3-yl]oxy-3,5-dihydroxy-6-methyloxan-4-yl] 3,4,5-trihydroxybenzoate	[M+H]+		0.741	False	null	638.99268	C28H24O15	Flavonoid-3-O-glycosides	JFLAOPHOUGDFGC-ILADGKKJSA-N	O=C(OC1C(O)C(OC=2C(=O)C=3C(O)=CC(O)=CC3OC2C=4C=CC(O)=C(O)C4)OC(C)C1O)C5=CC(O)=C(O)C(O)=C5	530	True	True	False		False	False	null	null	99.9	null	null	null	null	207.5	sample-0041-r001	638.99023:15655 639.99358:0 640.99694:0		2968.5130859375	2968.5130859375	39669	51689	94064	99223	61991	59664	75313	80914	57688	42111	85678	80421	29685	31127	91100	91303
4549	6.748	1065.32751	[(2S,3R,4S,5R,6R)-2-[3-[(2S,3R,4S,5S,6R)-4,5-dihydroxy-6-(hydroxymethyl)-3-[(2S,3R,4R,5R,6S)-3,4,5-trihydroxy-6-methyloxan-2-yl]oxyoxan-2-yl]oxy-5-hydroxy-2-(4-hydroxyphenyl)-4-oxochromen-7-yl]oxy-5-hydroxy-6-(hydroxymethyl)-4-[(2S,3R,4S,5S,6R)-3,4,5-trihydroxy-6-(hydroxymethyl)oxan-2-yl]oxyoxan-3-yl] (E)-3-(4-hydroxyphenyl)prop-2-enoate	[M+H]+		0.569	False	null	1065.30811	C48H56O27	Flavonoid-7-O-glycosides	OUYDFTJZSVOQJE-QQXREOSWSA-N	O=C(OC1C(OC2=CC(O)=C3C(=O)C(OC4OC(CO)C(O)C(O)C4OC5OC(C)C(O)C(O)C5O)=C(OC3=C2)C=6C=CC(O)=CC6)OC(CO)C(O)C1OC7OC(CO)C(O)C(O)C7O)C=CC8=CC=C(O)C=C8	530	True	True	False		False	False	null	null	92.7	null	null	null	null	162.53	sample-0010-r002	1065.32751:34717 1066.33086:24822 1067.33422:9392		506.55078125	506.55078125	11920	23279	192765	198040	10885	5246	24061	19921	253923	246160	5427	506.55078125	11050	10278	11624	6123
3342	7.301	700.42078	[(2S,3R,4S,5S,6R)-3,4,5-trihydroxy-6-(hydroxymethyl)oxan-2-yl] (1S,4aR,6aS,6bR,8R,9R,10R,11R,12aR)-1,8,10,11-tetrahydroxy-9-(hydroxymethyl)-2,2,6a,6b,9,12a-hexamethyl-1,3,4,5,6,6a,7,8,8a,10,11,12,13,14b-tetradecahydropicene-4a-carboxylate	[M+2H]2+		0.603	False	null	700.42664	C36H58O12	Triterpenoids	BBPOLSMDPRNEHZ-VDWCOSHKSA-N	O=C(OC1OC(CO)C(O)C(O)C1O)C23CCC(C)(C)C(O)C3C4=CCC5C6(C)CC(O)C(O)C(C)(CO)C6C(O)CC5(C)C4(C)CC2	530	True	True	False		False	False	null	null	99.3	null	null	null	null	225.57	sample-0019-r001	700.42078:17046 701.42413:7064 702.42749:0		512.62666015625	512.62666015625	48667	36682	94109	89254	74451	77782	79594	86832	49590	53415	102162	95506	89513	95326	51480	53970
3871	16.856	800.47351	[(2S,3R,4S,5S,6R)-3,4,5-trihydroxy-6-(hydroxymethyl)oxan-2-yl] (4aS,6aS,6bR,9R,10R,11S,12aR)-11-hydroxy-9-(hydroxymethyl)-2,2,6a,6b,9,12a-hexamethyl-10-[(2S,3R,4S,5R)-3,4,5-trihydroxyoxan-2-yl]oxy-1,3,4,5,6,6a,7,8,8a,10,11,12,13,14b-tetradecahydropicene-4a-carboxylate	[M+H]+		0.707	False	null	800.47906	C41H66O14	Triterpene saponins	RTFKMVMUZLBFEW-HEUPFQDZSA-N	O=C(OC1OC(CO)C(O)C(O)C1O)C23CCC(C)(C)CC3C4=CCC5C6(C)CC(O)C(OC7OCC(O)C(O)C7O)C(C)(CO)C6CCC5(C)C4(C)CC2	530	True	True	False		False	False	null	null	99.4	null	null	null	null	397.6	sample-0009-r001	800.47351:36571 801.47686:22721 802.48022:9452		5466.482421875	134667	165895	168820	160970	172197	201929	203737	218896	238995	323686	306568	198134	194859	130852	130566	215677	216857
1555	4.619	479.13123	[(2S,3R,4S,5S,6R)-3,4,5-trihydroxy-6-[[(E)-3-(4-hydroxyphenyl)prop-2-enoyl]oxymethyl]oxan-2-yl] (E)-3-phenylprop-2-enoate	[M+H]+	similar chromatogram in higher mz_1630	0.983	False	null	479.13126	C24H24O9	O-cinnamoyl glycosides	BRXADWYLMDAXBU-FLXITYBYSA-N	O=C(OCC1OC(OC(=O)C=CC=2C=CC=CC2)C(O)C(O)C1O)C=CC3=CC=C(O)C=C3	530	True	True	False		False	False	null	null	100	null	null	null	null	1653.23	sample-0009-r001	479.13123:110833 480.13458:20673 481.13794:6064		631728	194980	877492	863526	918669	906426	657492	638124	746324	753905	1169409	1155823	572714	555411	621761	648747	667335	650999
2137	1.26	546.14459	[(2S,3R,4S,5S,6R)-4,5-dihydroxy-6-(hydroxymethyl)-2-[2,4,6-trihydroxy-3-(4-hydroxybenzoyl)phenyl]oxan-3-yl] 4-hydroxybenzoate	[M+2H]2+		0.517	False	null	546.16058	C26H24O12	Phenolic glycosides	CIQDSZUZMUTHGY-FUFTYFEXSA-N	O=C(OC1C(O)C(O)C(OC1C=2C(O)=CC(O)=C(C(=O)C3=CC=C(O)C=C3)C2O)CO)C4=CC=C(O)C=C4	530	True	True	False		False	False	null	null	95	null	null	null	null	92.63	sample-0010-r002	546.14459:10565 547.14794:0 548.1513:0		463.50673828125	463.50673828125	5487	463.50673828125	49445	29262	463.50673828125	463.50673828125	24173	13517	72688	71972	463.50673828125	5589	5437	463.50673828125	11679	17815
3035	16.508	653.11035	[(2S,3R,4S,5S,6R)-4,5-dihydroxy-6-[[(E)-3-(4-hydroxyphenyl)prop-2-enoyl]oxymethyl]-2-(3,4,5-trihydroxybenzoyl)oxyoxan-3-yl] 3,4,5-trihydroxybenzoate	[M+H]+	ion correlated with 2954; ion correlated with 4352	0.69	False	null	653.11127	C29H26O16	Tannins	QDSDUIWGMCGLHI-VTULTLKESA-N	O=C(OCC1OC(OC(=O)C2=CC(O)=C(O)C(O)=C2)C(OC(=O)C3=CC(O)=C(O)C(O)=C3)C(O)C1O)C=CC4=CC=C(O)C=C4	530	True	True	False		False	False	null	null	100	null	null	null	null	256.63	sample-0009-r001	653.11035:20197 654.1137:76949 655.11706:19679		1852.259375	135335	63854	64753	118133	117520	86813	87172	107813	106406	130104	118744	101622	96665	92506	98658	64367	59592
3535	3.6	740.27417	[(2S,3S,4R,5R,6S)-6-[[(1aS,1bS,2S,5aR,6S,6aS)-1a-(hydroxymethyl)-2-[(2S,3R,4S,5S,6R)-3,4,5-trihydroxy-6-(hydroxymethyl)oxan-2-yl]oxy-2,5a,6,6a-tetrahydro-1bH-oxireno[5,6]cyclopenta[1,3-c]pyran-6-yl]oxy]-4,5-diacetyloxy-2-methyloxan-3-yl] (E)-3-phenylprop-2-enoate	[M+H]+	similar chromatogram in higher mz_3976	0.672	False	null	740.276	C34H42O17	Cinnamic acid esters	JYVLOGILHBWLAE-LTDPXCIYSA-N	O=C(OC1C(OC(OC2C3OC3(CO)C4C(OC=CC24)OC5OC(CO)C(O)C(O)C5O)C(OC(=O)C)C1OC(=O)C)C)C=CC=6C=CC=CC6	530	True	True	False		False	False	null	null	99.9	null	null	null	null	265.81	sample-0011-r001	740.27417:36137 741.27752:17077 742.28088:5292		59786	1795.11953125	53201	53694	40005	39216	173770	170525	213956	202688	1795.11953125	1795.11953125	293891	298589	131902	138334	63553	56191
1805	7.898	508.97357	[(3R,3aS,4R,6R,8S,9bR)-6-acetyloxy-4-butanoyloxy-3,3a-dihydroxy-3,6,9-trimethyl-2-oxo-4,5,6a,7,8,9b-hexahydroazuleno[4,5-b]furan-8-yl] (E)-2-methylbut-2-enoate	[M+H]+	ion correlated with 3567; ion correlated with 3587	0.741	False	null	508.95349	C26H36O10	Tetracarboxylic acids and derivatives	WEJWYRUDUWBNIB-AYSRZSOGSA-N	O=C(OC1C(=C2C3OC(=O)C(O)(C)C3(O)C(OC(=O)CCC)CC(OC(=O)C)(C)C2C1)C)C(=CC)C	530	True	True	False		False	False	null	null	92.3	null	null	null	null	225.68	sample-0019-r001	508.97357:18797 509.97692:0 510.98028:0		77624	27411	52335	46238	111997	100941	73277	72243	85363	84555	66451	57283	81792	93928	96208	91543	55681	45119
1522	15.35	474.29846	[(3R,4S,8S,8aS)-3-hydroxy-6,8a-dimethyl-8-[(Z)-2-methylbut-2-enoyl]oxy-3-propan-2-yl-1,2,3a,4,5,8-hexahydroazulen-4-yl] 4-hydroxybenzoate	[M+H]+	ion correlated with 1730	0.845	False	null	474.285	C27H36O6	Sesquiterpenoids	NUXKLJINNAOFAH-GLKIMFHVSA-N	O=C(OC1CC(=CC(OC(=O)C(=CC)C)C2(C)CCC(O)(C(C)C)C12)C)C3=CC=C(O)C=C3	530	True	True	False		False	False	null	null	96.4	null	null	null	null	190.37	sample-0003-r001	474.29846:13635 475.30181:0 476.30517:5910		1101.09150390625	1101.09150390625	48064	48522	80372	75216	63896	61279	69753	73047	85275	90008	71311	68854	61484	77771	44774	43751
1832	4.576	513.18726	[(4R,6aR,9S,9aR,9bR)-9-methyl-3,6-dimethylidene-2,8-dioxo-3a,4,5,6a,7,9,9a,9b-octahydroazuleno[4,5-b]furan-4-yl] (E)-4-hydroxy-2-[[(E)-4-hydroxy-2-methylbut-2-enoyl]oxymethyl]but-2-enoate	[M+H]+		0.81	False	null	513.18549	C25H30O9	Guaianolides and derivatives	VUJFFBGJRUFEKJ-OVPBRRTDSA-N	O=C(OCC(=CCO)C(=O)OC1CC(=C)C2CC(=O)C(C)C2C3OC(=O)C(=C)C13)C(=CCO)C	530	True	True	False		False	False	null	null	99.9	null	null	null	null	487.41	sample-0002-r002	513.18726:55550 514.19061:16710 515.19397:0		110885	105528	402026	408360	110402	108149	48363	49655	75795	84817	363780	344749	118566	113069	83290	81529	86641	90204
1203	19.243	430.86526	[(5R,6S,7S,8aR)-8a-ethenyl-5-hydroxy-6-(3-methoxy-3-oxoprop-1-en-2-yl)-4-methylidene-3-oxo-1,4a,5,6,7,8-hexahydroisochromen-7-yl] 2-(hydroxymethyl)prop-2-enoate	[M+2H]2+	ion correlated with 4177	0.828	False	null	430.84253	C20H24O8	Terpene lactones	FZALQGCQQJLGKE-ZBUWNZDNSA-N	O=C(OC)C(=C)C1C(O)C2C(=C)C(=O)OCC2(C=C)CC1OC(=O)C(=C)CO	530	True	True	False		False	False	null	null	90.2	null	null	null	null	136.49	sample-0019-r001	430.86526:13277 431.86861:0 432.87197:0		1223.70302734375	1223.70302734375	68638	70394	30356	30986	19690	19433	29158	18653	65854	71434	18511	23090	76951	68371	15726	12451
3440	13.121	721.3739	[(E,6R)-6-hydroxy-6-[(2S,8S,9R,10R,13R,14S,16R)-16-hydroxy-4,4,9,13,14-pentamethyl-3,11-dioxo-2-[(2S,3R,4S,5S,6R)-3,4,5-trihydroxy-6-(hydroxymethyl)oxan-2-yl]oxy-2,7,8,10,12,15,16,17-octahydro-1H-cyclopenta[a]phenanthren-17-yl]-2-methyl-5-oxohept-3-en-2-yl] acetate	[M+Na]+	adduct linked to 3335_[M+H]+	0.776	False	null	721.37933	C38H56O13	Cucurbitacin glycosides	PQOVWWZVVIGRPP-DPXQNDTBSA-N	O=C(OC(C=CC(=O)C(O)(C)C1C(O)CC2(C)C3CC=C4C(CC(OC5OC(CO)C(O)C(O)C5O)C(=O)C4(C)C)C3(C(=O)CC12C)C)(C)C)C	530	True	True	False		False	False	null	null	99.4	null	null	null	null	180.59	sample-0050-r002	721.3739:17704 722.37725:8793 723.38061:20537		2828.0916015625	132565	40607	39678	50249	48490	36799	35529	37131	38134	56797	66113	46075	44280	35307	35135	41227	43148
896	7.081	389.22784	[1-(3,5-dihydroxyphenyl)-12-hydroxytridecan-2-yl] acetate	[M+H]+	ion correlated with 867; ion correlated with 3048	0.828	False	null	389.22983	C21H34O5	Long-chain fatty alcohols	XPDBYTRMUWQPTF-UHFFFAOYSA-N	O=C(OC(CC=1C=C(O)C=C(O)C1)CCCCCCCCCC(O)C)C	530	True	True	False		False	False	null	null	99.9	null	null	null	null	255.02	sample-0020-r002	389.22784:19183 390.23119:5434 391.23455:36673		2137.0640625	2137.0640625	66471	61533	105008	107549	90826	93649	90442	93791	81000	70838	102345	97534	114125	101468	61376	73320
3521	21.283	738.42462	[2-[4-hydroxy-2,5-bis(hydroxymethyl)-3-(3-methylbutanoyloxy)oxolan-2-yl]oxy-6-(hydroxymethyl)-4,5-bis(2-methylpropanoyloxy)oxan-3-yl] decanoate	[M+H]+		0.862	False	null	738.427	C35H60O15	Saccharolipids	LOTLMZWGLBOKFL-UHFFFAOYSA-N	O=C(OC1C(OC(CO)C(OC(=O)C(C)C)C1OC(=O)C(C)C)OC2(OC(CO)C(O)C2OC(=O)CC(C)C)CO)CCCCCCCCC	530	True	True	False		False	False	null	null	99.9	null	null	null	null	5047.01	sample-0030-r002	738.42462:379508 739.42797:272981 740.43133:100192		13293.8296875	132938	1657766	1655276	1769373	1698592	1638252	1571196	1488193	1461596	1804456	1733607	2128351	2185981	1480245	1469186	922614	919278
1925	18.433	523.04572	[3,4,5-trihydroxy-6-(3,4,5-trihydroxybenzoyl)oxyoxan-2-yl]methyl 3,4,5-trihydroxybenzoate	[M+H]+		0.776	False	null	523.04846	C20H20O14	Tannins	LYGRISUQIZNHGM-UHFFFAOYSA-N	O=C(OCC1OC(OC(=O)C2=CC(O)=C(O)C(O)=C2)C(O)C(O)C1O)C3=CC(O)=C(O)C(O)=C3	530	True	True	False		False	False	null	null	99.8	null	null	null	null	174.76	sample-0031-r001	523.04572:13206 524.04907:12493 525.05243:0		2051.0552734375	2051.0552734375	60290	60435	40870	32871	30962	27854	24056	23456	60876	60256	51886	48914	58465	71433	29531	24792
4585	14.412	1103.60095	[3,4,5-trihydroxy-6-(hydroxymethyl)oxan-2-yl] 10-[3-acetamido-6-[[4,5-dihydroxy-3-(3,4,5-trihydroxyoxan-2-yl)oxyoxan-2-yl]oxymethyl]-4,5-dihydroxyoxan-2-yl]oxy-2,2,6a,6b,9,9,12a-heptamethyl-1,3,4,5,6,6a,7,8,8a,10,11,12,13,14b-tetradecahydropicene-4a-carboxylate	[M+ACN+H]+	adduct linked to 2099_[M+Na]2+	0.828	False	null	1103.61084	C54H87NO21	Triterpene saponins	NFMZRMNYRASNPY-UHFFFAOYSA-N	O=C(OC1OC(CO)C(O)C(O)C1O)C23CCC(C)(C)CC3C4=CCC5C6(C)CCC(OC7OC(COC8OCC(O)C(O)C8OC9OCC(O)C(O)C9O)C(O)C(O)C7N=C(O)C)C(C)(C)C6CCC5(C)C4(C)CC2	530	True	True	False		False	False	null	null	98.1	null	null	null	null	72.93	sample-0008-r002	1103.60095:5814 1104.6043:5814 1105.60766:0		531.1703125	531.1703125	17348	12302	28831	19333	26679	25837	29811	35954	25821	18222	29987	29944	24317	23545	17590	24451
4526	19.521	1043.56458	[3,4,5-trihydroxy-6-(hydroxymethyl)oxan-2-yl] 10-[3-hydroxy-6-(hydroxymethyl)-5-(3,4,5-trihydroxy-6-methyloxan-2-yl)oxy-4-(3,4,5-trihydroxyoxan-2-yl)oxyoxan-2-yl]oxy-6a,6b,9,9,12a-pentamethyl-2-methylidene-1,3,4,5,6,6a,7,8,8a,10,11,12,13,14b-tetradecahydropicene-4a-carboxylate	[M+H]+		0.759	False	null	1043.54211	C52H82O21	Diterpene glycosides	ZTRKHQRICPULDJ-UHFFFAOYSA-N	O=C(OC1OC(CO)C(O)C(O)C1O)C23CCC(=C)CC3C4=CCC5C6(C)CCC(OC7OC(CO)C(OC8OC(C)C(O)C(O)C8O)C(OC9OCC(O)C(O)C9O)C7O)C(C)(C)C6CCC5(C)C4(C)CC2	530	True	True	False		False	False	null	null	90.4	null	null	null	null	85.49	sample-0017-r001	1043.56458:5709 1044.56793:0 1045.57129:0		1084.76181640625	1084.76181640625	24904	26773	26003	27685	23536	25437	30694	26576	26479	28987	23021	17157	17590	16902	23716	17280
976	14.772	399.07739	[3,4,5-trihydroxy-6-(hydroxymethyl)oxan-2-yl] 3-hydroxy-4,5-dimethoxybenzoate	[M+H]+	adduct linked to 1123_[M+Na]+	0.655	False	null	399.07983	C15H20O10	Hydrolyzable tannins	CXFDTBRNJQYDLK-UHFFFAOYSA-N	O=C(OC1OC(CO)C(O)C(O)C1O)C2=CC(O)=C(OC)C(OC)=C2	530	True	True	False		False	False	null	null	99.9	null	null	null	null	116.47	sample-0010-r002	399.07739:11654 400.08074:0 401.0841:0		510.456298828125	510.456298828125	5105	5708	28332	22954	34321	27979	27128	19211	67997	63667	32197	39513	31373	32121	29452	31538
3773	13.377	783.30957	[3,4-dihydroxy-5-[2-methylidene-4-[(2R,3R,4S,5S,6R)-3,4,5-trihydroxy-6-[[2-methylidene-4-[(2R,3R,4S,5S,6R)-3,4,5-trihydroxy-6-(hydroxymethyl)oxan-2-yl]oxybutanoyl]oxymethyl]oxan-2-yl]oxybutanoyl]oxyoxan-2-yl]methyl 4-hydroxy-2-methylidenebutanoate	[M+H]+	ion correlated with 3774	0.466	False	null	783.29175	C33H50O21	Saccharolipids	GBGKVNUYCBHABP-CPDKWHJTSA-N	O=C(OCC1OCC(OC(=O)C(=C)CCOC2OC(COC(=O)C(=C)CCOC3OC(CO)C(O)C(O)C3O)C(O)C(O)C2O)C(O)C1O)C(=C)CCO	530	True	True	False		False	False	null	null	93.8	null	null	null	null	231.58	sample-0006-r002	783.30957:14748 784.31292:6191 785.31628:0		4446.344140625	76850	57484	55030	84482	89478	90972	95686	97852	95354	63545	64916	103115	91092	73088	77010	71269	70087
1390	3.272	456.13577	[3-hydroxy-4-[(2S,3R,4S,5S,6R)-3,4,5-trihydroxy-6-(hydroxymethyl)oxan-2-yl]oxyphenyl]methyl 3,4-dihydroxybenzoate	[M+H-H2O]+	adduct linked to 1521_[M+H]+	0.655	False	null	456.15002	C20H22O11	Phenolic glycosides	MFOVLHFTNQGRLH-BFMVXSJESA-N	O=C(OCC1=CC=C(OC2OC(CO)C(O)C(O)C2O)C(O)=C1)C3=CC=C(O)C(O)=C3	530	True	True	False		False	False	null	null	96	null	null	null	null	165.28	sample-0023-r001	456.13577:12832 457.13912:0 458.14248:0		1087.86689453125	1087.86689453125	10879	25314	43187	57623	76191	65529	77729	77657	150113	160120	89279	104090	49425	55088	77656	56073
1464	5.551	467.18167	[4,5,8-trihydroxy-5-(hydroxymethyl)-3-(3-methoxy-3-oxoprop-1-en-2-yl)-8a-methyl-1,2,3,4,4a,6,7,8-octahydronaphthalen-2-yl] 3,4-dihydroxy-2-methylidenebutanoate	[M+H]+	ion correlated with 1459	0.638	False	null	467.18875	C21H32O10	Eudesmane, isoeudesmane or cycloeudesmane sesquiterpenoids	RRUQYJBEEQBWGK-UHFFFAOYSA-N	O=C(OC)C(=C)C1C(O)C2C(O)(CO)CCC(O)C2(C)CC1OC(=O)C(=C)C(O)CO	530	True	True	False		False	False	null	null	99	null	null	null	null	148.72	sample-0001-r001	467.18167:13317 468.18502:0 469.18838:0		593.91103515625	593.91103515625	94540	92859	22399	26614	23790	19966	32454	36731	83039	88096	34648	41831	33334	42292	19109	35028
2011	1.23	533.13281	[4-[3,4,5-trihydroxy-6-(hydroxymethyl)oxan-2-yl]oxyphenyl]methyl 2,3-dihydroxy-2-[(4-hydroxyphenyl)methyl]butanoate	[M+H]+		0.724	False	null	533.14197	C24H30O11	Phenolic glycosides	FKMASXTUONWHBB-UHFFFAOYSA-N	O=C(OCC1=CC=C(OC2OC(CO)C(O)C(O)C2O)C=C1)C(O)(CC3=CC=C(O)C=C3)C(O)C	530	True	True	False		False	False	null	null	98.3	null	null	null	null	228.51	sample-0006-r002	533.13281:17080 534.13616:0 535.13952:0		2896.6966796875	2896.6966796875	71957	63570	78835	83752	109234	117157	78375	61921	29081	28967	87365	84102	123209	120722	100251	89904
419	12.649	302.19885	[5-hydroxy-3-(hydroxymethyl)-2-oxo-6-propan-2-ylcyclohex-3-en-1-yl] 3-methylbutanoate	[M+H]+	similar chromatogram in higher mz_1068; similar chromatogram in higher mz_568; similar chromatogram in higher mz_1984; similar chromatogram in higher mz_2249; similar chromatogram in higher mz_1408; similar chromatogram in higher mz_2479; similar chromatogram in higher mz_4001; similar chromatogram in higher mz_1954; similar chromatogram in higher mz_3448; similar chromatogram in higher mz_3394	0.966	False	null	302.1962	C15H24O5	Menthane monoterpenoids	LBZXZXIGWNHGTB-UHFFFAOYSA-N	O=C(OC1C(=O)C(=CC(O)C1C(C)C)CO)CC(C)C	530	True	True	False		False	False	null	null	99.9	null	null	null	null	33.92	sample-0003-r001	302.19885:118423 303.2022:29989 304.20556:0		10658.26796875	10658.26796875	389978	393211	721704	702121	518159	515526	557607	564232	607707	607660	420079	420900	622301	637880	294069	293490
3754	3.979	779.20453	[6-[2-(3,4-dihydroxyphenyl)ethoxy]-2-(hydroxymethyl)-4-(3,4,5-trihydroxy-6-methyloxan-2-yl)oxy-5-(3,4,5-trihydroxyoxan-2-yl)oxyoxan-3-yl] (E)-3-(3,4-dihydroxyphenyl)prop-2-enoate	[M+H]+	ion correlated with 3756	0.621	False	null	779.20612	C34H44O19	Oligosaccharides	HZUURLOSYMEMET-QPJJXVBHSA-N	O=C(OC1C(OC(OCCC2=CC=C(O)C(O)=C2)C(OC3OCC(O)C(O)C3O)C1OC4OC(C)C(O)C(O)C4O)CO)C=CC5=CC=C(O)C(O)=C5	530	True	True	False		False	False	null	null	99.9	null	null	null	null	6006.75	sample-0025-r001	779.20453:377665 780.20788:160160 781.21124:59901		90355.925	1737582	3508204	3488830	1879532	1845256	2491406	2435904	1904164	1922504	2422154	2421038	1137112	1144428	2466740	2577364	2127039	2106433
2044	24.788	536.19562	[6-[3,4-dihydroxy-2,5-bis(hydroxymethyl)oxolan-2-yl]oxy-3,4,5-trihydroxyoxan-2-yl]methyl (E)-3-(4-hydroxy-3-methoxyphenyl)prop-2-enoate	[M+H]+		0.586	False	null	536.19739	C22H30O14	Coumaric acids and derivatives	XMBZZLUIFFOAHR-HWKANZROSA-N	O=C(OCC1OC(OC2(OC(CO)C(O)C2O)CO)C(O)C(O)C1O)C=CC3=CC=C(O)C(OC)=C3	530	True	True	False		False	False	null	null	99.9	null	null	null	null	95.6	sample-0002-r002	536.19562:26628 537.19897:12399 538.20233:9534		188097	280652	186957	334121	204869	458869	547675	214811	216339	408711	188528	291814	150152	181203	282444	206165	217077	376263
3278	20.249	689.29059	[6-acetyloxy-4-butanoyloxy-3,3a-dihydroxy-3,6,9-trimethyl-8-[(E)-2-methylbut-2-enoyl]oxy-2-oxo-4,5,6a,7,8,9b-hexahydroazuleno[4,5-b]furan-7-yl] octanoate	[M+H]+		0.672	False	null	689.2934	C34H50O12	Pentacarboxylic acids and derivatives	IXFPJGBNCFXKPI-YBFXNURJSA-N	O=C(OC1C(=C2C3OC(=O)C(O)(C)C3(O)C(OC(=O)CCC)CC(OC(=O)C)(C)C2C1OC(=O)CCCCCCC)C)C(=CC)C	530	True	True	False		False	False	null	null	99.8	null	null	null	null	106.12	sample-0045-r001	689.29059:12800 690.29394:8807 691.2973:0		557.917724609375	557.917724609375	10525	57633	10966	11367	557.917724609375	557.917724609375	38039	40178	44733	40353	18357	12813	23499	23291	32998	33005
1023	7.198	406.24347	[9b-hydroxy-6-(hydroxymethyl)-6,9a-dimethyl-3-oxo-1,3a,4,5,5a,7,8,9-octahydrobenzo[e][2]benzofuran-5-yl] benzoate	[M+H]+	ion correlated with 973; ion correlated with 1001; ion correlated with 957; ion correlated with 2628	0.793	False	null	406.22241	C22H28O6	Naphthofurans	CMIGVNMYXBHBKY-UHFFFAOYSA-N	O=C(OC1CC2C(=O)OCC2(O)C3(C)CCCC(C)(CO)C13)C=4C=CC=CC4	530	True	True	False		False	False	null	null	91.5	null	null	null	null	335.56	sample-0019-r001	406.24347:25498 407.24682:0 408.25018:0		306869	4193.102734375	87737	93346	187544	185800	154068	129395	145490	151787	113642	109936	157032	156535	167683	168583	100982	95860
563	5.775	329.21152	1-(2-methylpropylidene)-4-(propan-2-yl)-1H,2H,3H,4H,6H-piperazino[2,1-b]quinazoline-3,6-dione	[M+2H]2+	similar chromatogram in higher mz_3028	0.672	False	null	329.1972	C18H21N3O2	Quinazolines	RBFIISQAYNLQQY-ZROIWOOFSA-N	O=C1C=2C=CC=CC2N=C3C(N=C(O)C(N13)C(C)C)=CC(C)C	530	True	True	False		False	False	null	null	96	null	null	null	null	223.91	sample-0004-r002	329.21152:16905 330.21487:0 331.21823:0		1418.45400390625	1418.45400390625	55761	54061	87318	102031	72041	75833	76058	86539	82914	88031	77719	86941	91548	91040	55721	53099
477	9.847	313.20108	1-(5,10-dioxo-2,3,5a,6,7,8-hexahydro-1H-dipyrrolo[1,2-d:1',2'-f]pyrazin-10a-yl)propan-2-yl carbamate	[M+H]+		0.983	False	null	313.18701	C14H21N3O4	Alpha amino acids and derivatives	LZRMGGWCVAVBJA-UHFFFAOYSA-N	O=C1N2CCCC2(C(=O)N3CCCC13)CC(OC(=N)O)C	530	True	True	False		False	False	null	null	96.1	null	null	null	null	410.63	sample-0056-r002	313.20108:38990 314.20443:12244 315.20779:0		79101	3591.66328125	140507	136236	54644	40935	83923	80407	97532	86520	88423	84050	74512	72374	101629	106528	88188	87515
3919	15.256	812.49072	1,2,6b,9,9,12a-hexamethyl-4a-[3,4,5-trihydroxy-6-(hydroxymethyl)oxan-2-yl]oxycarbonyl-10-(3,4,5-trihydroxy-6-methyloxan-2-yl)oxy-2,3,4,5,6,6a,7,8,8a,10,11,12,13,14b-tetradecahydro-1H-picene-6a-carboxylic acid	[M+2H]2+	ion correlated with 4072; ion correlated with 1891	0.759	False	null	812.47906	C42H66O14	Triterpene saponins	AQLCKWUMMOZIEY-UHFFFAOYSA-N	O=C(O)C12C(=CCC3C4(C)CCC(OC5OC(C)C(O)C(O)C5O)C(C)(C)C4CCC31C)C6C(C)C(C)CCC6(C(=O)OC7OC(CO)C(O)C(O)C7O)CC2	530	True	True	False		False	False	null	null	97.3	null	null	null	null	247.03	sample-0009-r001	812.49072:20215 813.49407:10381 814.49743:0		619.27314453125	619.27314453125	47798	46881	101743	100785	74612	71756	100565	90016	118142	116305	92900	91234	81222	89634	46365	47760
664	12.55	346.28348	1,2-dihydroxyheptadec-16-en-4-yl acetate	[M+H]+		0.724	False	null	346.29517	C19H36O4	Long-chain fatty alcohols	MFLWBVVCOWPUBA-UHFFFAOYSA-N	O=C(OC(CCCCCCCCCCCC=C)CC(O)CO)C	530	True	True	False		False	False	null	null	97.3	null	null	null	null	160.09	sample-0003-r001	346.28348:16392 347.28683:0 348.29019:0		1099.224609375	1099.224609375	46906	47767	105386	97302	43585	45926	90054	97303	75151	74438	80796	84572	53259	56813	32052	28169
151	4.366	230.18582	1,3,7-Trimethyluric acid	[M+H]+		0.966	False	null	230.18042	C8H10N4O3	Xanthines	BYXCFUMGEBZDDI-UHFFFAOYSA-N	O=C1C2=C(N=C(O)N2C)N(C(=O)N1C)C	530	True	True	False		False	False	null	null	99.4	null	null	null	null	183.29	sample-0034-r002	230.18582:10843 231.18917:0 232.19253:0		10801.69453125	10801.69453125	200758	169456	159958	190690	186847	190994	154455	198986	108017	170770	174335	164635	140401	162028	197286	161327
1868	6.687	517.29059	1,6-dihydroxy-8-(hydroxymethyl)-4,12,12,15-tetramethyl-13-[(2-methylpropanoyl)oxy]-5-oxotetracyclo[8.5.0.0?,?.0??,??]pentadeca-3,8-dien-14-yl (2E)-2-methylbut-2-enoate	[M+2H]2+	ion correlated with 1783; ion correlated with 1321	0.707	False	null	517.2796	C29H40O8	Phorbol esters	MVWXLRYZCZSBKW-OQLLNIDSSA-N	O=C(OC1C(C)C2(O)C(C=C(CO)CC3(O)C(=O)C(=CC32)C)C4C1(OC(=O)C(C)C)C4(C)C)C(=CC)C	530	True	True	False		False	False	null	null	97.6	null	null	null	null	428.06	sample-0019-r001	517.29059:33210 518.29394:9068 519.2973:0		4637.4921875	4637.4921875	93065	96677	199677	177423	136582	136349	143997	150982	127405	127325	159430	169126	172970	172651	106021	99997
1453	6.372	465.27768	1-[[(2S,3R,11bR)-3-ethyl-9,10-dimethoxy-2,3,4,6,7,11b-hexahydro-1H-benzo[a]quinolizin-2-yl]methyl]-7-methoxy-3,4-dihydro-2H-isoquinolin-6-one	[M+2H]2+	ion correlated with 1432	0.741	False	null	465.27478	C28H36N2O4	Isoquinolones and derivatives	CLNILJPYOXIKRO-WPSZSDGUSA-N	O=C1C=C2C(C=C1OC)=C(NCC2)CC3CC4C5=CC(OC)=C(OC)C=C5CCN4CC3CC	530	True	True	False		False	False	null	null	99.8	null	null	null	null	1660.95	sample-0020-r002	465.27768:143625 466.28103:25757 467.28439:0		426398	140262	491954	483250	808971	804342	670373	687735	727169	716429	585772	576708	765752	746037	835300	828823	512301	488901
510	9.739	318.19415	1-[4,5-bis(hydroxymethyl)-3-methoxy-2-methylphenoxy]-3-methylbutane-2,3-diol	[M+H]+	adduct linked to 412_[M+H-H2O]+	0.931	False	null	318.1911	C15H24O6	Benzyl alcohols	MAQMWSUGBCIGLJ-UHFFFAOYSA-N	OCC1=CC(OCC(O)C(O)(C)C)=C(C(OC)=C1CO)C	530	True	True	False		False	False	null	null	99.8	null	null	null	null	68.93	sample-0009-r001	318.19415:62840 319.1975:16423 320.20086:0		1906.2732421875	1906.2732421875	102330	98500	94145	87073	108739	116506	152230	158953	384690	362502	116251	119276	141257	139677	114793	114883
99	16.366	205.11795	1-[4-hydroxy-3-(3-methylbut-2-enyl)phenyl]ethanone	[M+H]+	similar chromatogram in higher mz_2741; similar chromatogram in higher mz_3999; similar chromatogram in higher mz_2419; similar chromatogram in higher mz_4065	0.672	False	null	205.1223	C13H16O2	Alkyl-phenylketones	QJAPFSSVKIZTMR-UHFFFAOYSA-N	O=C(C1=CC=C(O)C(=C1)CC=C(C)C)C	530	True	True	False		False	False	null	null	99.6	null	null	null	null	44.55	sample-0007-r001	205.11795:4191 206.1213:0 207.12466:0		497.68134765625	497.68134765625	12521	10925	497.68134765625	6508	497.68134765625	16399	22002	16809	10653	497.68134765625	17678	16533	11223	5482	6102	5658
3599	4.899	753.29266	11-(3,5-disulfooxyphenyl)undecan-4-yl 3,5-dihydroxy-2-undecylbenzoate	[M+H]+		0.914	False	null	753.29486	C35H54O12S2	m-Hydroxybenzoic acid esters	OXMSLZKWSBMQES-UHFFFAOYSA-N	O=C(OC(CCC)CCCCCCCC=1C=C(OS(=O)(=O)O)C=C(OS(=O)(=O)O)C1)C=2C=C(O)C=C(O)C2CCCCCCCCCCC	530	True	True	False		False	False	null	null	99.9	null	null	null	null	176.06	sample-0009-r001	753.29266:17375 754.29601:8429 755.29937:0		632.76806640625	632.76806640625	42250	43056	93766	83624	39943	43071	43789	43431	112121	108046	69769	68645	34999	35350	41556	36972
1357	15.491	451.31104	11,12-dihydroxy-13-methoxy-4,5,8-trimethyl-3-(2-methylpropyl)-1H,2H,3H,4H,6aH,9H,10H,11H,12H,13H,14H,15H,15bH-cycloundeca[e]isoindole-1,15-dione	[M+H]+		0.431	False	null	451.31662	C25H39NO5	Aspochalasins	VMCFTVWDHVWSOB-UHFFFAOYSA-N	O=C1CC(OC)C(O)C(O)CCC(=CC2C=C(C)C(C)C3C(N=C(O)C123)CC(C)C)C	530	True	True	False		False	False	null	null	99.4	null	null	null	null	87.08	sample-0056-r002	451.31104:8723 452.31439:0 453.31775:0		505.710107421875	505.710107421875	505.710107421875	505.710107421875	505.710107421875	505.710107421875	505.710107421875	505.710107421875	505.710107421875	505.710107421875	505.710107421875	505.710107421875	505.710107421875	505.710107421875	505.710107421875	505.710107421875	505.710107421875	505.710107421875
1063	13.223	411.27658	11A-Acetoxyprogesterone	[M+H]+		0.448	False	null	411.27841	C23H32O4	Gluco/mineralocorticoids, progestogins and derivatives	IWRPVTXREVYBHT-QHXXRISESA-N	O=C(OC1CC2(C)C(C(=O)C)CCC2C3CCC4=CC(=O)CCC4(C)C13)C	530	True	True	False		False	False	null	null	99.9	null	null	null	null	127.58	sample-0052-r002	411.27658:10002 412.27993:0 413.28329:0		529.190869140625	529.190869140625	5292	5328	529.190869140625	529.190869140625	529.190869140625	529.190869140625	529.190869140625	529.190869140625	529.190869140625	529.190869140625	529.190869140625	529.190869140625	529.190869140625	529.190869140625	529.190869140625	529.190869140625
3236	5.407	682.42468	11-hydroxy-9-(hydroxymethyl)-2-methoxycarbonyl-2,6a,6b,9,12a-pentamethyl-10-(3,4,5-trihydroxyoxan-2-yl)oxy-1,3,4,5,6,6a,7,8,8a,10,11,12,13,14b-tetradecahydropicene-4a-carboxylic acid	[M+H]+	similar chromatogram in higher mz_3265	0.759	False	null	682.41608	C36H56O11	Triterpenoids	SFZVDNKTWPZIJG-UHFFFAOYSA-N	O=C(O)C12CCC(C(=O)OC)(C)CC2C3=CCC4C5(C)CC(O)C(OC6OCC(O)C(O)C6O)C(C)(CO)C5CCC4(C)C3(C)CC1	530	True	True	False		False	False	null	null	98.5	null	null	null	null	218.76	sample-0019-r001	682.42468:16449 683.42803:6848 684.43139:0		19585	1783.2427734375	51194	41531	67956	69992	77800	72155	82122	77177	68959	70643	94111	83389	91611	94595	42703	49930
1782	7.777	506.28879	13-(acetyloxy)-1,6-dihydroxy-8-(hydroxymethyl)-4,12,12,15-tetramethyl-5-oxotetracyclo[8.5.0.0?,?.0??,??]pentadeca-3,8-dien-14-yl (2E)-2-methylbut-2-enoate	[M+H-H2O]+	adduct linked to 2138_[M+Na]+	0.672	False	null	506.27484	C27H36O8	Phorbol esters	PCASZNXKLGTEGB-MDWZMJQESA-N	O=C(OC1C(C)C2(O)C(C=C(CO)CC3(O)C(=O)C(=CC32)C)C4C1(OC(=O)C)C4(C)C)C(=CC)C	530	True	True	False		False	False	null	null	96.2	null	null	null	null	162.52	sample-0010-r002	506.28879:13293 507.29214:5159 508.2955:0		1041.5341796875	1041.5341796875	41646	40741	48092	49166	46416	38331	62185	54771	77218	77324	40830	44456	27228	28237	45111	50100
533	13.042	322.28479	14-(hydroxymethyl)-5,9-dimethyltetracyclo[11.2.1.0?,??.0?,?]hexadecane-5-carbaldehyde	[M+H]+		0.966	False	null	322.27405	C20H32O2	Kaurane diterpenoids	ACXLVKYMISNUFD-UHFFFAOYSA-N	O=CC1(C)CCCC2(C)C1CCC34CC(CO)C(CCC32)C4	530	True	True	False		False	False	null	null	97.7	null	null	null	null	1108.12	sample-0039-r001	322.28479:109674 323.28814:32803 324.2915:0		14299.0359375	14299.0359375	289626	293179	436264	434756	465235	458874	555306	555880	424297	415026	495298	510789	441964	451012	310452	311111
3522	21.1	738.4436	16-{[(2R,3R,4S,5S,6R)-4,5-dihydroxy-6-(hydroxymethyl)-3-{[(2S,3R,4R,5R,6S)-3,4,5-trihydroxy-6-methyloxan-2-yl]oxy}oxan-2-yl]oxy}-5',7,9,13-tetramethyl-5-oxaspiro[pentacyclo[10.8.0.0?,?.0?,?.0??,??]icosane-6,2'-piperidine]-3-one	[M+H]+		0.759	False	null	738.44226	C39H63NO12	Steroidal saponins	RBCXKPQLDXSOQW-JTOHOHOHSA-N	O=C1C2OC3(NCC(C)CC3)C(C)C2C4(C)CCC5C(CCC6CC(OC7OC(CO)C(O)C(O)C7OC8OC(C)C(O)C(O)C8O)CCC65C)C14	530	True	True	False		False	False	null	null	100	null	null	null	null	366.9	sample-0002-r002	738.4436:29953 739.44695:21300 740.45031:5701		6693.29765625	81269	175022	174420	134278	119023	85596	76347	95361	92428	118756	118158	86970	85734	110743	111588	86065	91849
1807	6.685	509.30557	18b-glycyrrhetinic acid	[M+2H]2+		0.69	False	null	509.30276	C30H46O4	Triterpenoids	MPDGHEJMBKOTSU-AWOGJAJBSA-N	O=C(O)C1(C)CCC2(C)CCC3(C(=CC(=O)C4C5(C)CCC(O)C(C)(C)C5CCC43C)C2C1)C	530	True	True	False		False	False	null	null	99.8	null	null	null	null	670.57	sample-0020-r002	509.30557:266837 510.30892:60473 511.31228:0		346251	127011	983967	1021101	1671464	1657084	1478705	1276660	1355857	1413321	1159916	1140729	1511906	1482305	1553852	1578819	1120756	930797
4420	20.477	979.61536	18-b-Glycyrrhetinic acid	[M+H]+		0.552	False	null	979.60687	C30H46O4	Triterpenoids	MPDGHEJMBKOTSU-YKLVYJNSSA-N	O=C(O)C1(C)CCC2(C)CCC3(C(=CC(=O)C4C5(C)CCC(O)C(C)(C)C5CCC43C)C2C1)C	530	True	True	False		False	False	null	null	98.6	null	null	null	null	86.69	sample-0038-r002	979.61536:13528 980.61871:8903 981.62207:0		501.6763671875	501.6763671875	501.6763671875	501.6763671875	501.6763671875	501.6763671875	501.6763671875	501.6763671875	501.6763671875	501.6763671875	501.6763671875	501.6763671875	5164	10878	501.6763671875	5077	501.6763671875	501.6763671875
25	19.589	135.09621	1-indanol	[M+H]+	similar chromatogram in higher mz_939; similar chromatogram in higher mz_66; similar chromatogram in higher mz_76; similar chromatogram in higher mz_1133; similar chromatogram in higher mz_438; similar chromatogram in higher mz_1419; similar chromatogram in higher mz_2230	0.828	False	null	135.08044	C9H10O	Indanes	YIAPLDFPUUJILH-UHFFFAOYSA-N	OC1C=2C=CC=CC2CC1	530	True	True	False		False	False	null	null	95.2	null	null	null	null	102.47	sample-0009-r001	135.09621:12089 136.09956:0 137.10292:0		499.323095703125	499.323095703125	13530	20904	29040	20855	21693	22776	33344	25438	64223	60558	31445	36865	499.323095703125	499.323095703125	29788	40236
646	15.266	342.36121	1-methyl-2-tridecylquinolin-4-one	[M+H]+		0.483	False	null	342.33368	C23H35NO	Hydroquinolones	DWHCRAGHDDLXEM-UHFFFAOYSA-N	O=C1C=C(N(C=2C=CC=CC12)C)CCCCCCCCCCCCC	530	True	True	False		False	False	null	null	85.9	null	null	null	null	109.27	sample-0033-r001	342.36121:9386 343.36456:0 344.36792:0		505.89365234375	505.89365234375	505.89365234375	505.89365234375	11319	21762	41253	42960	46364	46393	505.89365234375	505.89365234375	103608	107254	59936	63030	15598	11040
425	11.875	303.1434	2-(2,6-Dihydroxyphenyl)-3,5,7-trihydroxychromen-4-one	[M+H]+	similar chromatogram in higher mz_1779	0.966	False	null	303.13046	C15H10O7	Flavonols	NULZZCUABWZIRV-UHFFFAOYSA-N	O=C1C(O)=C(OC=2C=C(O)C=C(O)C12)C=3C(O)=CC=CC3O	530	True	True	False		False	False	null	null	96.7	null	null	null	null	139.51	sample-0040-r002	303.1434:8151 304.14675:0 305.15011:0		2911.8259765625	2911.8259765625	42040	37547	39470	42107	39454	40045	44047	38454	30650	47019	44325	40217	38867	46326	39677	29877
2047	15.822	536.40894	2-(21-amino-3,20-dihydroxydocosan-2-yl)oxy-6-(hydroxymethyl)oxane-3,4,5-triol	[M+H]+	ion correlated with 632	0.569	False	null	536.41565	C28H57NO8	Fatty acyl glycosides of mono- and disaccharides	FZSYYVOKNJZJTF-UHFFFAOYSA-N	OCC1OC(OC(C)C(O)CCCCCCCCCCCCCCCCC(O)C(N)C)C(O)C(O)C1O	530	True	True	False		False	False	null	null	99.1	null	null	null	null	125.17	sample-0040-r002	536.40894:11701 537.41229:0 538.41565:0		523.6265625	523.6265625	10398	5758	42858	38986	55776	55291	51311	48308	523.6265625	523.6265625	76107	86854	73354	66539	17604	20853
1867	15.293	517.00909	2-(3,4-dihydroxyphenyl)-5,8-dihydroxy-7-methoxy-3-[(2S,3R,4R,5R,6S)-3,4,5-trihydroxy-6-methyloxan-2-yl]oxychromen-4-one	[M+2H]2+	ion correlated with 2293; ion correlated with 2156; ion correlated with 3911; ion correlated with 2009; ion correlated with 2014; ion correlated with 1741; ion correlated with 3458	0.81	False	null	517.01416	C22H22O12	Flavonoid-3-O-glycosides	PTUBUBVQXWVBPI-QJCKQCIOSA-N	O=C1C(OC2OC(C)C(O)C(O)C2O)=C(OC3=C(O)C(OC)=CC(O)=C13)C=4C=CC(O)=C(O)C4	530	True	True	False		False	False	null	null	99.5	null	null	null	null	569.71	sample-0009-r001	517.00909:43604 518.01244:5389 519.0158:25302		5838.52109375	195656	142314	156875	249534	241576	201076	200142	247202	233369	269952	259817	226520	223800	216719	217701	147545	142241
1737	7.488	500.99719	2-(3,5-dihydroxy-4-methoxyphenyl)-5,7-dihydroxy-3-[(2S,3R,4R,5R,6S)-3,4,5-trihydroxy-6-methyloxan-2-yl]oxychromen-4-one	[M+H]+		0.621	False	null	501.02908	C22H22O12	Flavonoid-3-O-glycosides	NAQNISJXKDSYJD-DHWIRCOFSA-N	O=C1C(OC2OC(C)C(O)C(O)C2O)=C(OC=3C=C(O)C=C(O)C13)C=4C=C(O)C(OC)=C(O)C4	530	True	True	False		False	False	null	null	81.6	null	null	null	null	102.62	sample-0003-r001	500.99719:7991 502.00054:5481 503.0039:6226		504.0205078125	504.0205078125	17109	12830	41061	42693	19996	25359	32140	27192	25565	17372	36315	39956	44060	35055	13914	11720
791	6.205	370.76169	2-(hydroxymethyl)-6-[[(1R,4S)-2,2,4-trimethyl-3-oxabicyclo[2.2.2]octan-5-yl]oxy]oxane-3,4,5-triol	[M+2H]2+		0.81	False	null	370.72919	C16H28O7	O-glycosyl compounds	NWZYTZHMCGWGOF-HLIZFUEWSA-N	OCC1OC(OC2CC3CCC2(OC3(C)C)C)C(O)C(O)C1O	530	True	True	False		False	False	null	null	81	null	null	null	null	241.11	sample-0019-r001	370.76169:18718 371.76504:0 372.7684:0		2092.02109375	171646	61202	52742	105142	99695	81660	85658	90516	89475	72935	70691	94126	95470	105039	96764	54617	54894
1111	16.494	419.21054	2,4-dihydroxy-5-methoxy-1'',6'',8''-trimethyldispiro[bis(oxolane)-3,2':5',7''-[3]oxatricyclo[6.3.1.0?,??]dodecane]-2''-one	[M+H]+	similar chromatogram in higher mz_2996; similar chromatogram in higher mz_3027; similar chromatogram in higher mz_3035; similar chromatogram in higher mz_4399; similar chromatogram in higher mz_4405	0.638	False	null	419.20401	C21H32O7	O-glycosyl compounds	JFEFKYNVTFPFRI-UHFFFAOYSA-N	O=C1OC2CC(C)C3(OC4(CC3)C(O)OC(OC)C4O)C5(C)CCCC1(C)C25	530	True	True	False		False	False	null	null	99.2	null	null	null	null	78.73	sample-0039-r001	419.21054:7210 420.21389:0 421.21725:0		513.694287109375	513.694287109375	5263	10777	20400	24555	20878	19497	11984	11721	20126	17958	34304	37412	12475	5683	513.694287109375	513.694287109375
1047	5.811	409.20981	2,4-dihydroxy-6-methyl-3-[(2E,4E)-3-methyl-5-[(1R,2R,6R)-1,2,6-trimethyl-3-oxocyclohexyl]penta-2,4-dienyl]benzaldehyde	[M+H]+	similar chromatogram in higher mz_2522	0.793	False	null	409.2092	C23H30O4	Hydroxybenzaldehydes	AQCKKGIVKOHRLM-HBFAXEOFSA-N	O=CC1=C(O)C(=C(O)C=C1C)CC=C(C=CC2(C)C(C(=O)CCC2C)C)C	530	True	True	False		False	False	null	null	100	null	null	null	null	307.35	sample-0010-r002	409.20981:48848 410.21316:10827 411.21652:0		4200.855859375	201037	154428	153711	155958	147165	206534	202540	254581	251682	354695	357653	301514	301272	144962	151185	168024	173356
1709	5.004	497.19153	2,7,7,11,15,17-hexamethyl-18-methylidene-5,13,16-trioxo-6,14-dioxatetracyclo[9.8.0.0?,?.0??,??]nonadec-3-en-10-yl acetate	[M+H]+		0.707	False	null	497.1936	C26H34O7	Naphthopyrans	JFYYCQXZVIOBKU-UHFFFAOYSA-N	O=C1OC(C)(C)C2CC(OC(=O)C)C3(C)C4C(=O)OC(C(=O)C4(C(=C)CC3C2(C=C1)C)C)C	530	True	True	False		False	False	null	null	99.9	null	null	null	null	417.79	sample-0002-r002	497.19153:39498 498.19488:12827 499.19824:0		114432	11306.07109375	468947	457138	165562	143388	184023	218796	209575	199705	424649	347025	285351	290120	184536	208364	181863	216118
1449	5.096	465.16476	2-[(2S,3S,4S)-3-[(1S)-1-acetyloxyethyl]-5-methoxycarbonyl-2-[(2S,3R,4S,5S,6R)-3,4,5-trihydroxy-6-(hydroxymethyl)oxan-2-yl]oxy-3,4-dihydro-2H-pyran-4-yl]acetic acid	[M+H]+		0.672	False	null	465.16031	C19H28O13		OPKOYMHTMXJHRG-GUDQPSSMSA-N	O=C(O)CC1C(=COC(OC2OC(CO)C(O)C(O)C2O)C1C(OC(=O)C)C)C(=O)OC	530	True	True	False		False	False	null	null	99.6	null	null	null	null	199.62	sample-0045-r001	465.16476:19296 466.16811:5298 467.17147:0		707.66962890625	707.66962890625	114847	100589	36577	53774	35089	66295	79800	79266	190797	187473	104329	93083	44941	35107	64457	73412
4405	16.511	972.11377	2-[(5S,25R,26R,29S,30S,31S)-13,14,15,18,19,20,31,35,36-nonahydroxy-2,10,23,28,32-pentaoxo-5-(3,4,5-trihydroxybenzoyloxy)-3,6,9,24,27,33-hexaoxaheptacyclo[28.7.1.0?,??.0?,??.0??,??.0??,??.0??,??]octatriaconta-1(38),11(16),12,14,17,19,21,34,36-nonaen-29-yl]acetic acid	[M+2H]2+		0.776	False	null	972.13129	C41H30O27	Hydrolyzable tannins	HGJXAVROWQLCTP-YSNZXMJVSA-N	O=C(O)CC1C(=O)OC2C3OC(OC(=O)C4=CC(O)=C(O)C(O)=C4)C(OC(=O)C5=CC(O)=C(O)C=6OC(=O)C(O)C1C65)C2OC(=O)C7=CC(O)=C(O)C(O)=C7C=8C(O)=C(O)C(O)=CC8C(=O)OC3	530	True	True	False		False	False	null	null	94	null	null	null	null	162.82	sample-0009-r001	972.11377:12474 973.11712:8404 974.12048:0		1240.1498046875	1240.1498046875	37833	37293	65143	64644	42823	43857	63004	62144	81515	68362	52709	51900	54351	55785	30925	20433
1844	7.98	514.336	2-[(6,7-dimethoxy-1,2,3,4-tetrahydroisoquinolin-1-yl)methyl]-3-ethyl-9,10-dimethoxy-5-oxido-2,3,4,6,7,11b-hexahydro-1H-benzo[a]quinolizin-5-ium	[M+H]+		0.672	False	null	514.32751	C29H40N2O5	Emetine alkaloids	SSQAXSNCMRBPGJ-UHFFFAOYSA-N	O=N12CCC3=CC(OC)=C(OC)C=C3C2CC(CC4NCCC5=CC(OC)=C(OC)C=C54)C(CC)C1	530	True	True	False		False	False	null	null	98.6	null	null	null	null	102.26	sample-0019-r001	514.336:9205 515.33935:0 516.34271:6022		548.704638671875	548.704638671875	10857	11986	43805	47562	32063	29918	39636	34166	24391	27265	38614	39319	44274	47115	24871	19078
1559	7.718	479.28772	2-[(6,7-dimethoxy-3,4-dihydroisoquinolin-1-yl)methyl]-3-ethyl-9,10-dimethoxy-2,3,4,6,7,11b-hexahydro-1H-benzo[a]quinolizine	[M+H]+	ion correlated with 1557	0.759	False	null	479.29041	C29H38N2O4	Emetine alkaloids	FBRKYRSUSJWLHH-UHFFFAOYSA-N	N1=C(C=2C=C(OC)C(OC)=CC2CC1)CC3CC4C5=CC(OC)=C(OC)C=C5CCN4CC3CC	530	True	True	False		False	False	null	null	99.9	null	null	null	null	337.49	sample-0020-r002	479.28772:44299 480.29107:7103 481.29443:0		136667	7465.96640625	161471	142612	279161	276015	223516	223868	243369	238366	178760	188073	254406	245129	265215	263210	168346	176511
1450	15.908	465.19266	2-[[4-(2,4-dihydroxy-3,5,6-trimethylbenzoyl)oxy-2-hydroxy-6-methylbenzoyl]amino]-3-hydroxybutanoic acid	[M+H]+		0.81	False	null	465.18674	C22H25NO9	Depsides and depsidones	NJVQCZVYEIAGLE-UHFFFAOYSA-N	O=C(O)C(N=C(O)C1=C(O)C=C(OC(=O)C=2C(O)=C(C(O)=C(C2C)C)C)C=C1C)C(O)C	530	True	True	False		False	False	null	null	99.3	null	null	null	null	178.93	sample-0025-r001	465.19266:11066 466.19601:0 467.19937:0		2115.6009765625	2115.6009765625	38314	28581	24213	21156	31326	39958	34907	47102	39417	47652	38068	41926	59286	67601	49399	57325
3471	16.836	727.48602	2-[[5-[[2,12-dihydroxy-4,4,10,13,14-pentamethyl-17-(1,5,6-trihydroxy-6-methylheptan-2-yl)-2,3,5,6,7,11,12,15,16,17-decahydro-1H-cyclopenta[a]phenanthren-3-yl]oxy]-3-hydroxy-3-methyl-5-oxopentanoyl]amino]acetic acid	[M+2H]2+	ion correlated with 3579; ion correlated with 3370	0.776	False	null	727.47394	C38H63NO11	Triterpenoids	IOMBMOCSWVAYQU-UHFFFAOYSA-N	O=C(O)CN=C(O)CC(O)(C)CC(=O)OC1C(O)CC2(C3=C(CCC2C1(C)C)C4(C)CCC(C(CO)CCC(O)C(O)(C)C)C4(C)C(O)C3)C	530	True	True	False		False	False	null	null	97.1	null	null	null	null	2182.59	sample-0010-r002	727.48602:155966 728.48937:85738 729.49273:19354		29434.146875	29434.146875	687341	679188	1042450	1026689	845308	833817	1000224	1043368	1123191	1089803	960973	988425	927845	919653	621738	643390
3959	7.017	821.33575	2-[1-[1-hydroxy-10,13-dimethyl-3-[3,4,5-trihydroxy-6-[[3,4,5-trihydroxy-6-(hydroxymethyl)oxan-2-yl]oxymethyl]oxan-2-yl]oxy-2,3,4,7,8,9,11,12,14,15,16,17-dodecahydro-1H-cyclopenta[a]phenanthren-17-yl]ethyl]-4-(hydroxymethyl)-5-methyl-2,3-dihydropyran-6-one	[M+ACN+H]+	adduct linked to 908_[M+H]2+	0.759	False	null	821.31213	C40H62O15	Withanolide glycosides and derivatives	TZLCZBLLJUXBSB-UHFFFAOYSA-N	O=C1OC(CC(=C1C)CO)C(C)C2CCC3C4CC=C5CC(OC6OC(COC7OC(CO)C(O)C(O)C7O)C(O)C(O)C6O)CC(O)C5(C)C4CCC23C	530	True	True	False		False	False	null	null	89.4	null	null	null	null	126.15	sample-0009-r001	821.33575:10684 822.3391:6791 823.34246:0		524.174365234375	524.174365234375	42751	36768	46792	45676	41718	36696	37467	39919	70469	70097	23337	29266	33873	42728	25048	24816
4540	17.347	1054.56592	2-[2-[5-[4-[4,5-dihydroxy-6-methyl-3-(3,4,5-trihydroxy-6-methyloxan-2-yl)oxyoxan-2-yl]oxy-1,2,4a,5-tetramethyl-2,3,4,7,8,8a-hexahydronaphthalen-1-yl]-3-methylpent-1-en-3-yl]oxy-5-hydroxy-6-methyl-3-(3,4,5-trihydroxy-6-methyloxan-2-yl)oxyoxan-4-yl]oxy-6-methyloxane-3,4,5-triol	[M+H]+	ion correlated with 4492	0.81	False	null	1054.57922	C50H84O22	Diterpene glycosides	CEERFMUHIRRAPN-UHFFFAOYSA-N	OC1C(O)C(OC(C)C1O)OC2C(O)C(O)C(OC2OC3CC(C)C(C)(CCC(OC4OC(C)C(O)C(OC5OC(C)C(O)C(O)C5O)C4OC6OC(C)C(O)C(O)C6O)(C=C)C)C7CCC=C(C)C37C)C	530	True	True	False		False	False	null	null	96.5	null	null	null	null	133.98	sample-0035-r001	1054.56592:8108 1055.56927:5681 1056.57263:0		559.7326171875	559.7326171875	78006	56552	28871	29238	40438	63135	69576	70569	51188	49095	16601	15975	74160	76134	56320	43529
3341	15.35	699.94446	2-[4-[(3S,3aR,6S,6aR)-6-[3-methoxy-4-[3,4,5-trihydroxy-6-(hydroxymethyl)oxan-2-yl]oxyphenyl]-1,3,3a,4,6,6a-hexahydrofuro[3,4-c]furan-3-yl]-2-methoxyphenoxy]-6-(hydroxymethyl)oxane-3,4,5-triol	[M+2H]2+	ion correlated with 3212; ion correlated with 3060	0.931	False	null	699.9704	C32H42O16	Lignan glycosides	ZJSJQWDXAYNLNS-XJUVHSKASA-N	OCC1OC(OC2=CC=C(C=C2OC)C3OCC4C(OCC34)C5=CC=C(OC6OC(CO)C(O)C(O)C6O)C(OC)=C5)C(O)C(O)C1O	530	True	True	False		False	False	null	null	87.4	null	null	null	null	1530.17	sample-0010-r002	699.94446:115310 700.94781:54672 701.95117:0		119166	780672	412189	404242	650775	665152	534853	533396	649193	641056	737338	737168	594152	603771	584742	598625	398097	396777
1253	10.105	437.24332	2-[5-[2-[2-[5-(2-hydroxybutyl)oxolan-2-yl]propanoyloxy]butyl]oxolan-2-yl]propanoic acid	[M+H]+		0.759	False	null	437.24701	C22H38O7		WGVQPPKZKAJDGR-UHFFFAOYSA-N	O=C(O)C(C)C1OC(CC1)CC(OC(=O)C(C)C2OC(CC2)CC(O)CC)CC	530	True	True	False		False	False	null	null	99.7	null	null	null	null	337.78	sample-0011-r001	437.24332:38676 438.24667:15660 439.25003:0		86759	49700	142081	138917	131235	116356	134684	142320	136415	133091	125791	125321	218177	216622	129642	140940	138465	126799
1431	6.374	462.26904	21-hydroxy-10-methoxy-1,4,14,19,19-pentamethyl-2,7,18-trioxapentacyclo[11.9.0.0?,??.0?,?.0??,??]docosa-3(11),4,9-triene-8,17-dione	[M+ACN+H]+	ion correlated with 1510; adduct linked to 996_[M+H-H2O]+	0.741	False	null	462.24863	C25H32O7	Xanthenes	GBKCPBPYMRGRKL-UHFFFAOYSA-N	O=C1OCC2=C1C(OC)=C3C(OC4(C)CC(O)C5C(OC(=O)CCC5(C)C4C3)(C)C)=C2C	530	True	True	False		False	False	null	null	92	null	null	null	null	225.25	sample-0019-r001	462.26904:18672 463.27239:82676 464.27575:0		1263.12001953125	1263.12001953125	46742	46795	88982	96479	72183	79889	80569	76075	64766	64599	94729	92965	93480	93705	54319	51339
978	1.224	399.17117	2-amino-5-[2-[[(3S)-2,3-dihydroxy-2-[(1S)-1-hydroxyethyl]butanoyl]oxymethyl]anilino]-5-oxopentanoic acid	[M+H]+		0.81	False	null	399.17499	C18H26N2O8		NFINSJKQOBJWEB-WAQLSPKVSA-N	O=C(O)C(N)CCC(O)=NC=1C=CC=CC1COC(=O)C(O)(C(O)C)C(O)C	530	True	True	False		False	False	null	null	99.7	null	null	null	null	209.45	sample-0041-r001	399.17117:15988 400.17452:0 401.17788:0		1849.0640625	1849.0640625	95975	85840	81715	79826	147164	129989	67943	70658	52210	38480	47979	38946	114333	125343	69074	69217
311	14.203	277.16058	2-Hydroxy-5 (6)Epoxy-Tetrahydrocaryophyllene	[M+H]+		0.966	False	null	277.15646	C15H26O2	Sesquiterpenoids	KGYCKUADVHYVLM-UHFFFAOYSA-N	OC1(C)CCC2OC2(C)CCC3C1CC3(C)C	530	True	True	False		False	False	null	null	99.7	null	null	null	null	176.61	sample-0037-r001	277.16058:12328 278.16393:0 279.16729:0		1865.2642578125	1865.2642578125	57100	55656	52712	55923	40552	35113	47477	35759	78875	87056	48016	52479	37847	48673	53578	48379
48	1.627	152.07318	2-hydroxyacetanilide	[M+H]+	similar chromatogram in higher mz_74; similar chromatogram in higher mz_149; similar chromatogram in higher mz_270; similar chromatogram in higher mz_342; similar chromatogram in higher mz_421; similar chromatogram in higher mz_653; similar chromatogram in higher mz_673	0.966	False	null	152.0706	C8H9NO2	Acetanilides	ADVGKWPZRIDURE-UHFFFAOYSA-N	OC=1C=CC=CC1N=C(O)C	530	True	True	False		False	False	null	null	99.9	null	null	null	null	224.04	sample-0017-r001	152.07318:17778 153.07653:0 154.07989:0		3316.62265625	3316.62265625	60472	67648	51533	60348	75521	71795	60389	60832	33166	37213	80671	80778	69126	71285	67938	54728
83	5.169	189.14592	2-Methyl Gramine	[M+H-H2O]+	ion correlated with 141; similar chromatogram in higher mz_1158; similar chromatogram in higher mz_3847; similar chromatogram in higher mz_3846; adduct linked to 104_[M+H]+; similar chromatogram in higher mz_141; similar chromatogram in higher mz_3118; similar chromatogram in higher mz_1276	0.948	False	null	189.1386	C12H16N2	3-alkylindoles	AJNMXMZCRHTBEH-UHFFFAOYSA-N	C=1C=CC2=C(C1)NC(=C2CN(C)C)C	530	True	True	False		False	False	null	null	98.9	null	null	null	null	161.48	sample-0010-r002	189.14592:12416 190.14927:0 191.15263:0		1172.92568359375	1172.92568359375	37054	38882	37380	28994	49146	53018	58585	62277	82186	77321	53944	57838	24544	34842	45224	40680
3847	5.173	795.41351	3-(1H-indol-3-ylmethyl)-6,18-dimethyl-12-(1-phenylethyl)-9,15-di(propan-2-yl)-1,4,7,10,13,16,19-heptazacyclotricosane-2,5,8,11,14,17,20-heptone	[M+H]+	ion correlated with 3846	0.672	False	null	795.41553	C41H56N8O7		NZNSTOHSZZLSNP-UHFFFAOYSA-N	OC1=NC(C(O)=NC(C(O)=NC(C(O)=NC(C(O)=NC(C(O)=NC(C(O)=NCCC1)CC2=CNC=3C=CC=CC32)C)C(C)C)C(C=4C=CC=CC4)C)C(C)C)C	530	True	True	False		False	False	null	null	99.9	null	null	null	null	573.45	sample-0009-r001	795.41351:54980 796.41686:33270 797.42022:11157		1371.80302734375	1371.80302734375	143354	138611	107715	111597	161121	154513	172610	173860	327577	314079	170352	160422	94707	97346	131184	125874
286	0.918	272.98163	3-(2,6-dihydroxyphenyl)-4-hydroxy-6-methyl-3H-2-benzofuran-1-one	[M+H-H2O]+	adduct linked to 474_[M+Na]+	0.741	False	null	273.00821	C15H12O5	Benzofuranones	GYCHRCQMZRMPJA-UHFFFAOYSA-N	O=C1OC(C=2C(O)=CC=CC2O)C3=C(O)C=C(C=C13)C	530	True	True	False		False	False	null	null	86.8	null	null	null	null	230.36	sample-0003-r001	272.98163:15804 273.98498:0 274.98834:0		5439.541796875	5439.541796875	102803	67655	116334	108227	70954	71465	71955	86024	85938	88233	64038	72112	72636	70562	92932	94057
792	0.913	370.98743	3-(3,3-dichloro-2-hydroxypropyl)-6,8-dimethoxyisochromen-1-one	[M+H]+		0.724	False	null	370.98499	C14H14Cl2O5	Isocoumarins and derivatives	MOLWVPJZUNCMGV-UHFFFAOYSA-N	O=C1OC(=CC=2C=C(OC)C=C(OC)C12)CC(O)C(Cl)Cl	530	True	True	False		False	False	null	null	99.9	null	null	null	null	83.2	sample-0011-r001	370.98743:6237 371.99078:0 372.99414:0		535.182373046875	535.182373046875	31419	33034	535.182373046875	5352	25793	33946	32467	35150	21367	30714	42390	25610	28329	35302	17375	22450
1325	7.529	446.96677	3-(4-hydroxyphenyl)-7-methoxy-5-[(3R,4S,5S,6R)-3,4,5-trihydroxy-6-(hydroxymethyl)oxan-2-yl]oxychromen-4-one	[M+H]+	adduct linked to 1478_[M+Na]+	0.759	False	null	446.99142	C22H22O10	Isoflavonoid O-glycosides	AJAGLPDYKVWJQE-SQGFOMTPSA-N	O=C1C(=COC2=CC(OC)=CC(OC3OC(CO)C(O)C(O)C3O)=C12)C=4C=CC(O)=CC4	530	True	True	False		False	False	null	null	88.5	null	null	null	null	556.63	sample-0019-r001	446.96677:43610 447.97012:42727 448.97348:28636		6939.26015625	6939.26015625	149921	139575	263189	255380	203629	207096	228375	229359	161446	170325	228132	232477	237099	229869	159892	150989
3253	7.085	685.43219	3,4,5-trihydroxy-6-(hydroxymethyl)oxan-2-yl 4,6-dihydroxy-7,12,16-trimethyl-15-(4,5,6-trihydroxy-6-methylheptan-2-yl)pentacyclo[9.7.0.0?,?.0?,?.0??,??]octadecane-7-carboxylate	[M+H]+		0.81	False	null	685.41571	C36H60O12	Triterpene saponins	RCCBGOMNZWYBTJ-UHFFFAOYSA-N	O=C(OC1OC(CO)C(O)C(O)C1O)C2(C)C(O)CC(O)C34CC54CCC6(C)C(CCC6(C)C5CCC23)C(C)CC(O)C(O)C(O)(C)C	530	True	True	False		False	False	null	null	94.7	null	null	null	null	12.99	sample-0001-r001	685.43219:36371 686.43554:13292 687.4389:0		182.055419921875	1821	395872	353720	378377	359528	363758	377844	362675	350622	346698	349656	360165	355094	360716	350540	331689	302125
2124	15.255	545.0434	3,4,5-trihydroxy-6-[5-hydroxy-2-(4-hydroxy-3-methoxyphenyl)-3-methoxy-4-oxochromen-7-yl]oxyoxane-2-carboxylic acid	[M+H]+	ion correlated with 2502; ion correlated with 2548; ion correlated with 2379; ion correlated with 2266; ion correlated with 1735	0.741	False	null	545.06921	C23H22O13	Flavonoid-7-O-glucuronides	IHGAMZBDEOTTEW-UHFFFAOYSA-N	O=C(O)C1OC(OC2=CC(O)=C3C(=O)C(OC)=C(OC3=C2)C=4C=CC(O)=C(OC)C4)C(O)C(O)C1O	530	True	True	False		False	False	null	null	87.5	null	null	null	null	171.81	sample-0009-r001	545.0434:13261 546.04675:75529 547.05011:17502		1145.81083984375	1145.81083984375	35284	35437	67145	63143	52622	58288	58268	69308	78285	65543	61111	52420	59965	60648	34573	23608
2032	16.73	535.03638	3,4-di-O-galloylquinic acid	[M+H]+	ion correlated with 2313; ion correlated with 2222; ion correlated with 2037	0.845	False	null	535.04846	C21H20O14	Quinic acids and derivatives	SKUCQDOSGKINGP-YQMRLJPGSA-N	O=C(O)C1(O)CC(O)C(OC(=O)C2=CC(O)=C(O)C(O)=C2)C(OC(=O)C3=CC(O)=C(O)C(O)=C3)C1	530	True	True	False		False	False	null	null	97.1	null	null	null	null	328.42	sample-0003-r001	535.03638:25340 536.03973:0 537.04309:72982		3215.19765625	3215.19765625	94299	86145	160001	160159	121360	119536	138904	151390	158388	152527	138837	125993	133764	126424	90881	92942
4323	4.929	941.25525	3-[(2S,3R,4S,5R,6R)-3-[(2S,3R,4R,5S,6S)-3,5-dihydroxy-6-methyl-4-[(2S,3R,4S,5S,6R)-3,4,5-trihydroxy-6-(hydroxymethyl)oxan-2-yl]oxyoxan-2-yl]oxy-4,5-dihydroxy-6-[[(2R,3R,4R,5R,6S)-3,4,5-trihydroxy-6-methyloxan-2-yl]oxymethyl]oxan-2-yl]oxy-2-(3,4-dihydroxyphenyl)-5,7-dihydroxychromen-4-one	[M+2H]2+		0.948	False	null	941.2533	C39H50O25	Flavonoid-3-O-glycosides	CBSLALAKOKYDBZ-SFGFBRIDSA-N	O=C1C(OC2OC(COC3OC(C)C(O)C(O)C3O)C(O)C(O)C2OC4OC(C)C(O)C(OC5OC(CO)C(O)C(O)C5O)C4O)=C(OC=6C=C(O)C=C(O)C16)C=7C=CC(O)=C(O)C7	530	True	True	False		False	False	null	null	99.9	null	null	null	null	287.19	sample-0010-r002	941.25525:26094 942.2586:14076 943.26196:6722		1024522	226151	157693	154791	196879	191957	140570	138955	152856	155931	251792	246199	139653	129018	127134	124571	140571	134384
3542	7.24	741.23761	3-[(2S,3R,4S,5R,6R)-6-[[(2R,3R,4R,5S,6S)-3,5-dihydroxy-6-methyl-4-[(2S,3R,4R,5R,6S)-3,4,5-trihydroxy-6-methyloxan-2-yl]oxyoxan-2-yl]oxymethyl]-3,4,5-trihydroxyoxan-2-yl]oxy-5,7-dihydroxy-2-(4-hydroxyphenyl)chromen-4-one	[M+H]+	ion correlated with 3541; adduct linked to 3657_[M+Na]+	0.759	False	null	741.22369	C33H40O19		UYVBMGULWGRDQT-KABOUGNXSA-N	O=C1C(OC2OC(COC3OC(C)C(O)C(OC4OC(C)C(O)C(O)C4O)C3O)C(O)C(O)C2O)=C(OC=5C=C(O)C=C(O)C15)C=6C=CC(O)=CC6	530	True	True	False		False	False	null	null	96.2	null	null	null	null	1216.64	sample-0009-r001	741.23761:89756 742.24096:47847 743.24432:16423		20135.7921875	1171025	362104	371185	313051	296692	403992	396184	452175	462806	586070	560535	503868	487738	291806	278233	395640	391029
4045	6.158	841.18549	3-[(2S,3R,4S,5S,6R)-3-[(2S,3R)-3,4-dihydroxy-4-(hydroxymethyl)oxolan-2-yl]oxy-4,5-dihydroxy-6-[[(2R,3R,4S,5S,6R)-3,4,5-trihydroxy-6-(hydroxymethyl)oxan-2-yl]oxymethyl]oxan-2-yl]oxy-5,7-dihydroxy-2-(4-hydroxy-3-methoxyphenyl)-6-methoxychromen-4-one	[M+H]+		0.638	False	null	841.17993	C34H42O22	Flavonoid-3-O-glycosides	NVYWCFHFPXGDKS-XORAYBEBSA-N	O=C1C(OC2OC(COC3OC(CO)C(O)C(O)C3O)C(O)C(O)C2OC4OCC(O)(CO)C4O)=C(OC5=CC(O)=C(OC)C(O)=C15)C=6C=CC(O)=C(OC)C6	530	True	True	False		False	False	null	null	99.4	null	null	null	null	170.73	sample-0009-r001	841.18549:15191 842.18884:7999 843.1922:0		502.90380859375	502.90380859375	102640	97435	68443	64221	36406	29064	45843	48167	118198	104926	5599	5577	42741	42485	55906	53983
4257	1.262	917.27795	3-[(2S,3R,4S,5S,6R)-4,5-dihydroxy-3-[(2S,3R,4R,5R,6S)-3,4,5-trihydroxy-6-methyloxan-2-yl]oxy-6-[[(2S,3R,4R,5R,6S)-3,4,5-trihydroxy-6-methyloxan-2-yl]oxymethyl]oxan-2-yl]oxy-5-hydroxy-2-(4-hydroxyphenyl)-6-methoxy-7-[(2S,3R,4R,5R,6S)-3,4,5-trihydroxy-6-methyloxan-2-yl]oxychromen-4-one	[M+H]+		0.19	False	null	917.28967	C40H52O24		TXZUPPVCNIMVHW-AJMZACEDSA-N	O=C1C(OC2OC(COC3OC(C)C(O)C(O)C3O)C(O)C(O)C2OC4OC(C)C(O)C(O)C4O)=C(OC=5C=C(OC6OC(C)C(O)C(O)C6O)C(OC)=C(O)C15)C=7C=CC(O)=CC7	530	True	True	False		False	False	null	null	97.3	null	null	null	null	37.06	sample-0021-r001	917.27795:2474 918.2813:0 919.28466:155692		507.2814453125	507.2814453125	507.2814453125	507.2814453125	507.2814453125	507.2814453125	507.2814453125	507.2814453125	507.2814453125	507.2814453125	17197	10952	507.2814453125	507.2814453125	507.2814453125	507.2814453125	507.2814453125	507.2814453125
4097	19.681	859.46503	3-[(3S,5R,10S,13R,14S,17S)-14-hydroxy-3-[(2R,3S,4S,5S,6S)-3-hydroxy-4-methoxy-6-methyl-5-[(2S,3R,4S,5S,6R)-3,4,5-trihydroxy-6-[[(2R,3R,4S,5S,6R)-3,4,5-trihydroxy-6-(hydroxymethyl)oxan-2-yl]oxymethyl]oxan-2-yl]oxyoxan-2-yl]oxy-10,13-dimethyl-1,2,3,4,5,6,7,8,9,11,12,15,16,17-tetradecahydrocyclopenta[a]phenanthren-17-yl]-2H-furan-5-one	[M+Na]+	ion correlated with 4026; adduct linked to 4026_[M+H]+	0.517	False	null	859.43219	C42H66O18	Cardenolide glycosides and derivatives	GZVMBXDQUQRICT-OZPZHZNKSA-N	O=C1OCC(=C1)C2CCC3(O)C4CCC5CC(OC6OC(C)C(OC7OC(COC8OC(CO)C(O)C(O)C8O)C(O)C(O)C7O)C(OC)C6O)CCC5(C)C4CCC23C	530	True	True	False		False	False	null	null	80.6	null	null	null	null	278.81	sample-0022-r002	859.46503:18708 860.46838:10478 861.47174:0		4808.13203125	4808.13203125	210319	201587	98342	104695	159016	152925	154723	168512	114504	126373	83300	84942	170741	153352	153875	148623
2242	11.266	557.25159	3-[(3S,5R,10S,13R,14S,17S)-3-[(2R,3S,4R,5S,6S)-3,5-dihydroxy-4-methoxy-6-methyloxan-2-yl]oxy-14-hydroxy-10,13-dimethyl-1,2,3,4,5,6,7,8,9,11,12,15,16,17-tetradecahydrocyclopenta[a]phenanthren-17-yl]-2H-furan-5-one	[M+H]+		0.845	False	null	557.25238	C30H46O8	Cardenolide glycosides and derivatives	VPUNMTHWNSJUOG-JGFVFIPGSA-N	O=C1OCC(=C1)C2CCC3(O)C4CCC5CC(OC6OC(C)C(O)C(OC)C6O)CCC5(C)C4CCC23C	530	True	True	False		False	False	null	null	100	null	null	null	null	148.63	sample-0001-r001	557.25159:10451 558.25494:0 559.2583:0		3017.7365234375	3017.7365234375	60420	54861	46808	45812	40655	48117	45271	44275	43196	41106	39723	37930	34370	43130	43114	37030
760	15.956	364.31024	3-[(Z)-heptadec-10-enyl]benzene-1,2-diol	[M+H]+	adduct linked to 884_[M+Na]+; similar chromatogram in higher mz_3696	0.879	False	null	364.32098	C23H38O2	Catechols	FNLMCNKPGGHKQL-FPLPWBNLSA-N	OC1=CC=CC(=C1O)CCCCCCCCCC=CCCCCCC	530	True	True	False		False	False	null	null	97.7	null	null	null	null	613.48	sample-0011-r001	364.31024:144873 365.31359:45084 366.31695:5421		2371.9638671875	2371.9638671875	33240	32583	158992	157807	198636	201202	345717	346662	64566	60610	879319	875620	189982	203820	80721	82131
2325	19.356	567.29175	3-[[6-[[1,4a-dimethyl-6-methylidene-5-[2-(5-oxo-2H-furan-4-yl)ethyl]-3,4,5,7,8,8a-hexahydro-2H-naphthalen-1-yl]methoxy]-3,4,5-trihydroxyoxan-2-yl]methoxy]-3-oxopropanoic acid	[M+H]+		0.793	False	null	567.27997	C29H42O11	Diterpene glycosides	TZPGGHIYBMWPBI-UHFFFAOYSA-N	O=C(O)CC(=O)OCC1OC(OCC2(C)CCCC3(C)C(C(=C)CCC23)CCC4=CCOC4=O)C(O)C(O)C1O	530	True	True	False		False	False	null	null	97.3	null	null	null	null	285.94	sample-0012-r002	567.29175:286184 568.2951:95356 569.29846:21829		135953	436959	60122	61920	49891	58759	455533	468216	306847	316163	36955	43723	2213698	2291037	266841	271824	168223	171235
3003	15.149	649.09094	3-[4,5-dihydroxy-6-(hydroxymethyl)-3-[3,4,5-trihydroxy-6-(hydroxymethyl)oxan-2-yl]oxyoxan-2-yl]oxy-5,7-dihydroxy-2-(4-hydroxyphenyl)chromen-4-one	[M+H]+	ion correlated with 3001; ion correlated with 2905; ion correlated with 2907; ion correlated with 2782; ion correlated with 2629; ion correlated with 2665	0.5	False	null	649.11652	C27H30O16	Flavonoid-3-O-glycosides	LKZDFKLGDGSGEO-UHFFFAOYSA-N	O=C1C(OC2OC(CO)C(O)C(O)C2OC3OC(CO)C(O)C(O)C3O)=C(OC=4C=C(O)C=C(O)C14)C=5C=CC(O)=CC5	530	True	True	False		False	False	null	null	87.7	null	null	null	null	256.68	sample-0010-r002	649.09094:20421 650.09429:0 651.09765:10646		1826.928515625	1826.928515625	64046	60929	113984	114162	78710	82452	103623	99575	119353	121199	90252	96836	83707	90273	54197	50264
3753	6.633	779.19324	3-[6-[[(2R,3R,4R,5S,6S)-3,5-dihydroxy-6-methyl-4-[(2S,3R,4R,5R,6S)-3,4,5-trihydroxy-6-methyloxan-2-yl]oxyoxan-2-yl]oxymethyl]-3,4,5-trihydroxyoxan-2-yl]oxy-2-(3,4-dihydroxyphenyl)-5,7-dihydroxychromen-4-one	[M+2H]2+		0.845	False	null	779.19812	C33H40O20		MNIDWWPXTZZMMY-FPMVPXBLSA-N	O=C1C(OC2OC(COC3OC(C)C(O)C(OC4OC(C)C(O)C(O)C4O)C3O)C(O)C(O)C2O)=C(OC=5C=C(O)C=C(O)C15)C=6C=CC(O)=C(O)C6	530	True	True	False		False	False	null	null	99.5	null	null	null	null	650.34	sample-0010-r002	779.19324:39229 780.19659:18516 781.19995:6457		634563	1060817	313260	289539	250638	236502	236016	234077	245539	243068	389461	383766	227618	229255	211849	220192	245451	229089
1602	8.323	485.22821	3-[7-hydroxy-8-(2-hydroxypropan-2-yl)-11-methoxy-4,5a,9-trimethyl-1-oxo-3,6,7,8,9a,10-hexahydro-[2]benzofuro[5,6-b]chromen-9-yl]propanoic acid	[M+H]+		0.759	False	null	485.21457	C25H34O8	Xanthenes	NNOMPFCNQCRAIO-UHFFFAOYSA-N	O=C1OCC2=C1C(OC)=C3C(OC4(C)CC(O)C(C(O)(C)C)C(C)(CCC(=O)O)C4C3)=C2C	530	True	True	False		False	False	null	null	96.3	null	null	null	null	170.52	sample-0040-r002	485.22821:14752 486.23156:0 487.23492:0		736.9552734375	736.9552734375	40516	37795	43022	37182	39757	37639	59007	55694	89250	81551	68942	66993	36452	40628	30928	20803
4449	4.848	993.32843	3a-[3,4-dihydroxy-6-[[3,4,5-trihydroxy-6-(hydroxymethyl)oxan-2-yl]oxymethyl]-5-(3,4,5-trihydroxy-6-methyloxan-2-yl)oxyoxan-2-yl]oxycarbonyl-5b,8,8,11a-tetramethyl-9-oxo-1-prop-1-en-2-yl-2,3,4,5,6,7,7a,10,11,11b,12,13,13a,13b-tetradecahydro-1H-cyclopenta[a]chrysene-5a-carboxylic acid	[M+H]+	adduct linked to 4481_[M+Na]+	0.707	False	null	993.32098	C48H74O19	Triterpene saponins	LSHAJDRFVTXNOB-UHFFFAOYSA-N	O=C(O)C12CCC3(C(=O)OC4OC(COC5OC(CO)C(O)C(O)C5O)C(OC6OC(C)C(O)C(O)C6O)C(O)C4O)CCC(C(=C)C)C3C2CCC7C8(C)CCC(=O)C(C)(C)C8CCC71C	530	True	True	False		False	False	null	null	98.9	null	null	null	null	226.98	sample-0032-r002	993.32843:16187 994.33178:10782 995.33514:0		1890.70234375	1890.70234375	87998	85332	1890.70234375	1890.70234375	79602	79712	79785	76400	1890.70234375	1890.70234375	61349	61868	74513	77685	54564	56367
1344	19.631	449.36816	3-Epilupeol	[M+H]+		0.672	False	null	449.37537	C30H50O	Triterpenoids	MQYXUWHLBZFQQO-ISZJTHHZSA-N	OC1CCC2(C)C(CCC3(C)C2CCC4C5C(C(=C)C)CCC5(C)CCC43C)C1(C)C	530	True	True	False		False	False	null	null	99	null	null	null	null	139.6	sample-0055-r001	449.36816:22559 450.37151:11658 451.37487:6671		256.254418945313	256.254418945313	59255	65411	24628	24750	55878	84610	58390	89671	33138	25619	18063	19673	68812	123122	93430	91484
241	13.141	261.16742	3-hydroxy-2-octylpentanedioic acid	[M+H]+	ion correlated with 203	0.603	False	null	261.16965	C13H24O5	Medium-chain hydroxy acids and derivatives	ROYIOVVKJBERGN-UHFFFAOYSA-N	O=C(O)CC(O)C(C(=O)O)CCCCCCCC	530	True	True	False		False	False	null	null	99.9	null	null	null	null	156.86	sample-0026-r002	261.16742:13158 262.17077:0 263.17413:0		1985.5509765625	1985.5509765625	47595	45604	21748	26373	40316	38851	36841	37236	20287	19856	1985.5509765625	1985.5509765625	52031	52286	26775	33299
173	12.606	239.17368	3-hydroxy-5,5,8a-trimethyl-3,4,4a,6,7,8-hexahydronaphthalene-2-carboxylic acid	[M+H]+		0.672	False	null	239.16417	C14H22O3	Beta hydroxy acids and derivatives	LQZXAHKUYJVAAR-UHFFFAOYSA-N	O=C(O)C1=CC2(C)CCCC(C)(C)C2CC1O	530	True	True	False		False	False	null	null	98.2	null	null	null	null	125.95	sample-0038-r002	239.17368:10890 240.17703:0 241.18039:5788		56868	70998	112406	109087	110845	83932	107688	95437	60261	87431	88277	48854	94405	67100	72973	62301	111461	119660
4258	17.35	917.59918	3-hydroxy-6-[(9-hydroxy-4,4,6a,6b,8a,11,11,14b-octamethyl-1,2,3,4a,5,6,7,8,9,10,12,14a-dodecahydropicen-3-yl)oxy]-4-(3,4,5-trihydroxy-6-methyloxan-2-yl)oxy-5-(3,4,5-trihydroxyoxan-2-yl)oxyoxane-2-carboxylic acid	[M+H-H2O]+	adduct linked to 4312_[M+H-H2O]+	0.81	False	null	917.58746	C47H74O16	Triterpene saponins	LXAMCLNOVGHDMD-UHFFFAOYSA-N	O=C(O)C1OC(OC2CCC3(C)C4C=CC5=C6CC(C)(C)CC(O)C6(C)CCC5(C)C4(C)CCC3C2(C)C)C(OC7OCC(O)C(O)C7O)C(OC8OC(C)C(O)C(O)C8O)C1O	530	True	True	False		False	False	null	null	97.3	null	null	null	null	244.91	sample-0026-r002	917.59918:16113 918.60253:8053 919.60589:0		1068.17109375	1068.17109375	159785	156992	65977	71808	117443	121137	135059	132421	109676	110634	43190	56977	131362	135270	117778	113847
1817	15.29	510.99701	3-phenyl-2-[(2S,3R,4S,5S,6R)-3,4,5-trihydroxy-6-[[(E)-3-(4-hydroxyphenyl)prop-2-enoyl]oxymethyl]oxan-2-yl]oxyprop-2-enoic acid	[M+H]+		0.69	False	null	511.02811	C24H24O10	Fatty acyl glycosides of mono- and disaccharides	OFPMGMVAOWDSRN-AAJBOKNFSA-N	O=C(O)C(OC1OC(COC(=O)C=CC2=CC=C(O)C=C2)C(O)C(O)C1O)=CC=3C=CC=CC3	530	True	True	False		False	False	null	null	82.4	null	null	null	null	80.98	sample-0021-r001	510.99701:6949 512.00036:0 513.00372:0		520.174609375	520.174609375	11403	5415	24321	36362	21826	21205	32867	30999	34016	38924	37194	28618	30955	28117	11938	5593
2632	6.143	603.32977	4,15,26-trihydroxy-1-oxa-4,9,15,20,26,31-hexazacyclotritriacontane-5,8,16,19,27,30-hexone	[M+H]+		0.483	False	null	603.33478	C26H46N6O10	Macrolactams	OYFVPOABQXXDNO-UHFFFAOYSA-N	O=C1N(O)CCOCCN=C(O)CCC(=O)N(O)CCCCCN=C(O)CCC(=O)N(O)CCCCCN=C(O)CC1	530	True	True	False		False	False	null	null	99.5	null	null	null	null	160.5	sample-0054-r002	603.32977:20261 604.33312:7906 605.33648:0		510.67158203125	510.67158203125	56969	57187	510.67158203125	510.67158203125	510.67158203125	510.67158203125	510.67158203125	510.67158203125	39508	39583	510.67158203125	510.67158203125	510.67158203125	5551	510.67158203125	510.67158203125
1641	15.327	487.99161	4-[[4-hydroxy-2-(2-methylpropyl)-1-oxo-3,3a-dihydro-2H-imidazo[1,2-a]indol-4-yl]methyl]-1-methyl-2,4-dihydro-1H-pyrazino[2,1-b]quinazoline-3,6-dione	[M+H]+		0.793	False	null	487.99469	C27H29N5O4	Quinazolines	XQIGVMVJGPFNDE-UHFFFAOYSA-N	O=C1C=2C=CC=CC2N=C3N1C(C(O)=NC3C)CC4(O)C=5C=CC=CC5N6C(=O)C(NC64)CC(C)C	530	True	True	False		False	False	null	null	99.8	null	null	null	null	124.86	sample-0010-r002	487.99161:10033 488.99496:31213 489.99832:0		544.329541015625	544.329541015625	23861	27412	46305	48256	35021	31554	37057	44816	49690	53796	45144	45459	37197	43608	27188	24038
966	22.346	397.4093	4-[2-(2,6-dimethoxy-4-prop-2-enylphenoxy)-1-hydroxypropyl]-2-methoxyphenol	[M+H]+	similar chromatogram in higher mz_4096; similar chromatogram in higher mz_4164; similar chromatogram in higher mz_4165	0.793	False	null	397.39005	C21H26O6	Lignans, neolignans and related compounds	ULZFTGWWPHYLGI-UHFFFAOYSA-N	OC1=CC=C(C=C1OC)C(O)C(OC2=C(OC)C=C(C=C2OC)CC=C)C	530	True	True	False		False	False	null	null	92.9	null	null	null	null	551.75	sample-0023-r001	397.4093:31494 398.41265:9556 399.41601:0		17422.3140625	17422.3140625	174223	200791	211377	226781	229477	238663	230064	245024	251349	242939	218780	241967	227365	224842	242393	243123
701	16.94	352.27069	4-[2-[(1R,4aS,5R,8aS)-6-hydroxy-5-(hydroxymethyl)-5,8a-dimethyl-2-methylidene-3,4,4a,6,7,8-hexahydro-1H-naphthalen-1-yl]ethyl]-2H-furan-5-one	[M+H]+		0.741	False	null	352.24823	C20H30O4	Diterpene lactones	GVRNTWSGBWPJGS-YVKFZJNCSA-N	O=C1OCC=C1CCC2C(=C)CCC3C(C)(CO)C(O)CCC23C	530	True	True	False		False	False	null	null	90.4	null	null	null	null	62.1	sample-0020-r002	352.27069:5313 353.27404:0 354.2774:0		524.11865234375	524.11865234375	32150	18830	11351	13535	24655	31564	20871	17029	12953	11962	5887	21261	13640	18482	18990	23311
[truncated: 539 more rows]
[truncated: 56 more columns]

## Sheet: Table S2
Alignment ID	Average Rt(min)	Average Mz	Metabolite name	Adduct type	Post curation result	Fill %	MS/MS assigned	Reference RT	Reference m/z	Formula	Ontology	INCHIKEY	SMILES	Annotation tag (VS1.0)	RT matched	m/z matched	MS/MS matched	Comment	Manually modified for quantification	Manually modified for annotation	Isotope tracking parent ID	Isotope tracking weight number	Total score	RT similarity	Dot product	Reverse dot product	Fragment presence %	S/N average	Spectrum reference file name	MS1 isotopic spectrum	MS/MS spectrum	QC2-r001	QC2-r002	sample-0057-r001	sample-0058-r002	sample-0059-r001	sample-0060-r002	sample-0061-r001	sample-0062-r002	sample-0063-r001	sample-0064-r002	sample-0065-r001	sample-0066-r002	sample-0067-r001	sample-0068-r002	sample-0069-r001	sample-0070-r002	sample-0071-r001	sample-0072-r002
[truncated: 1,647 more rows]
[truncated: 56 more columns]

[truncated: 3 more sheets: Table S3, Table S4, Table S5]
